# Supplementary material for: Measurement of the Earth's rotation: 720 BC to AD 2015
Source: Proc Math Phys Eng Sci. 2016 Dec;472(2196):20160404. doi: 10.1098/rspa.2016.0404 (PMC5247521; doi:10.1098/rspa.2016.0404)
Supplement: ASCII Data Text Files [file rspa20160404supp2.zip]

Archive with 17 entries (17 files):
- extract-lunarocc.dat
- ReadMe-extract.txt
- Table-S01.txt
- Table-S02.txt
- Table-S03.txt
- Table-S04.txt
- Table-S05.txt
- Table-S06.txt
- Table-S07.txt
- Table-S08.txt
- Table-S09.txt
- Table-S10.txt
- Table-S11.txt
- Table-S12.txt
- Table-S13.txt
- Table-S14.txt
- Table-S15.txt
