# Supplementary material for: Measurement of the Earth's rotation: 720 BC to AD 2015
Source: Proc Math Phys Eng Sci. 2016 Dec;472(2196):20160404. doi: 10.1098/rspa.2016.0404 (PMC5247521; doi:10.1098/rspa.2016.0404)
Supplement: ASCII Data Text Files [file rspa20160404supp2.zip › extract-lunarocc.dat]

 1621.3900                  133.30      1.00
 1627.4632   2315477.4       26.75      1.00 D D        84.4   -28.26   -0.49    57.673       0.000   0.000
 1627.7178   2315570.4      137.41      1.00 D D        84.0    21.88   -0.41   -53.366       0.000   0.000
 1633.2700                   69.60      1.00
 1633.2700                   39.50      1.00
 1635.0747   2318257.5       80.89      1.00 D D        72.9     4.26   -0.53    -8.038       0.000   0.000
 1637.2453   2319050.3       98.21      1.00 D D        69.5    15.49   -0.54   -28.685       0.000   0.000
 1637.2453   2319050.3      -34.64      1.00 D D        69.5   -57.29   -0.55   104.164       0.000   0.000
 1637.2454   2319050.4      106.46      1.00 D D        69.5    18.10   -0.49   -36.939       0.000   0.000
 1637.2454   2319050.4       92.64      1.00 D D        69.5     6.01   -0.26   -23.115       0.000   0.000
 1637.2454   2319050.4      115.43      1.00 D D        69.5    20.20   -0.44   -45.909       0.000   0.000
 1637.2454   2319050.4       59.39      1.00 D D        69.5    -3.75   -0.37    10.135       0.000   0.000
 1637.2454   2319050.4      115.54      1.00 D D        69.5    27.61   -0.60   -46.017       0.000   0.000
 1637.2454   2319050.4      127.37      1.00 D D        69.5    35.29   -0.61   -57.852       0.000   0.000
 1637.2454   2319050.4       83.97      1.00 D D        69.5     8.96   -0.62   -14.452       0.000   0.000
 1637.2455   2319050.4        3.84      1.00 D D        69.5   -41.38   -0.63    65.683       0.000   0.000
 1638.0693   2319351.3       60.29      1.00 D D        68.2    -3.02   -0.38     7.947       0.000   0.000
 1638.0694   2319351.3       38.95      1.00 D D        68.2    -7.03   -0.24    29.292       0.000   0.000
 1639.4200                  151.80      1.00
 1639.4200                  109.90      1.00
 1639.4200                    4.00      1.00
 1639.4200                   43.50      1.00
 1639.4200                   75.80      1.00
 1639.4200                   30.00      1.00
 1641.2863   2320526.3        3.78      1.00 D D        63.3   -27.36   -0.46    59.478       0.000   0.000
 1644.8763   2321837.6       80.71      1.00 D B        57.8    11.45   -0.50   -22.900       0.000   0.000
 1644.8764   2321837.6       49.15      1.00 R D        57.8     4.33    0.50     8.660       0.000   0.000
 1645.6400                  112.10      1.00
 1645.6400                  102.50      1.00
 1645.6400                  103.70      1.00
 1645.6400                  -41.20      1.00
 1645.6400                   66.20      1.00
 1645.7742   2322165.5       -6.94      1.00 D B        56.4   -30.42   -0.48    63.375       0.000   0.000
 1645.7743   2322165.6      -17.78      1.00 R D        56.4    34.88    0.47    74.213       0.000   0.000
 1649.8500                   86.40      1.00
 1649.8500                   49.90      1.00
 1649.8500                   30.40      1.00
 1649.8500                   81.20      1.00
 1650.2888   2323814.5      -27.83      1.00 D B        49.8   -34.92   -0.45    77.600       0.000   0.000
 1652.2700                  119.80      1.00
 1652.2700                   86.00      1.00
 1652.2700                  -32.40      1.00
 1652.2700                  -27.70      1.00
 1652.2700                   97.50      1.00
 1652.2700                   23.10      1.00
 1652.2700                   19.20      1.00
 1653.1768   2324869.3        3.70      1.00 D D        45.6   -15.91   -0.38    41.868       0.000   0.000
 1653.1768   2324869.3       87.37      1.00 D D        45.6    16.72   -0.40   -41.800       0.000   0.000
 1653.1768   2324869.3      -14.73      1.00 D D        45.6   -30.15   -0.50    60.300       0.000   0.000
 1654.6200                   79.30      1.00
 1654.6200                    3.20      1.00
 1654.6200                   51.50      1.00
 1654.6200                   62.40      1.00
 1654.6200                   -3.20      1.00
 1654.6200                   56.30      1.00
 1656.0700                   31.10      1.00
 1656.0700                   19.70      1.00
 1656.0700                   21.60      1.00
 1656.0700                  -52.80      1.00
 1656.1692   2325962.3       45.11      1.00 D D        41.4     1.79   -0.48    -3.729       0.000   0.000
 1659.8700                   69.20      1.00
 1660.3232   2327479.6       -3.55      1.00 R D        35.9    15.00    0.38    39.474       0.000   0.000
 1660.4652   2327531.4      -29.32      1.00 D D        35.7   -24.71   -0.38    65.026       0.000   0.000
 1663.2029   2328531.4       35.12      1.00 D D        32.2     1.16   -0.40    -2.900       0.000   0.000
 1663.2030   2328531.4       48.01      1.00 D D        32.2     8.05   -0.51   -15.784       0.000   0.000
 1663.6327   2328688.3       -7.88      1.00 D B        31.7   -10.69   -0.27    39.593       0.000   0.000
 1663.6328   2328688.4      -36.97      1.00 R D        31.7    17.17    0.25    68.680       0.000   0.000
 1664.2514   2328914.3       28.72      1.00 D D        31.0    -1.23   -0.54     2.278       0.000   0.000
 1664.2515   2328914.4       -4.63      1.00 R B        31.0    18.88    0.53    35.623       0.000   0.000
 1666.5000                  -17.20      1.00
 1666.5000                   -9.70      1.00
 1666.5000                   28.90      1.00
 1666.5000                   66.90      1.00
 1666.5000                   31.20      1.00
 1668.8500                   33.10      1.00
 1668.8500                   99.20      1.00
 1671.2028   2331453.3       15.96      1.00 D D        23.1    -3.44   -0.48     7.167       0.000   0.000
 1671.2028   2331453.3        9.07      1.00 D D        23.1    -7.31   -0.52    14.058       0.000   0.000
 1671.2029   2331453.4      -37.79      1.00 D D        23.1   -35.33   -0.58    60.914       0.000   0.000
 1671.3098   2331492.4       33.68      1.00 D D        23.0     3.51   -0.33   -10.636       0.000   0.000
 1671.3099   2331492.4       23.35      1.00 R B        23.0    -0.10    0.32    -0.312       0.000   0.000
 1672.5912   2331960.4       20.72      1.00 D D        21.7    -0.37   -0.38     0.974       0.000   0.000
 1672.8514   2332055.5       77.48      1.00 D B        21.5    22.41   -0.40   -56.025       0.000   0.000
 1672.8514   2332055.5       43.43      1.00 D B        21.5    10.55   -0.48   -21.979       0.000   0.000
 1672.8515   2332055.5       87.32      1.00 D B        21.5    24.37   -0.37   -65.865       0.000   0.000
 1673.2260   2332192.3      -12.15      1.00 D D        21.1   -11.98   -0.36    33.278       0.000   0.000
 1673.2260   2332192.3       28.13      1.00 D D        21.1     2.80   -0.40    -7.000       0.000   0.000
 1673.2260   2332192.3      -13.66      1.00 D D        21.1   -16.00   -0.46    34.783       0.000   0.000
 1673.2260   2332192.3        6.46      1.00 D D        21.1    -6.60   -0.45    14.667       0.000   0.000
 1674.6476   2332711.5       69.81      1.00 D B        19.8    22.01   -0.44   -50.023       0.000   0.000
 1674.6476   2332711.5       79.75      1.00 D B        19.8    15.59   -0.26   -59.962       0.000   0.000
 1674.6477   2332711.6       28.83      1.00 D B        19.8     3.80   -0.42    -9.048       0.000   0.000
 1674.6477   2332711.6        2.89      1.00 R D        19.8     4.90    0.29    16.897       0.000   0.000
 1674.6477   2332711.6      -28.88      1.00 R D        19.8    14.60    0.30    48.667       0.000   0.000
 1674.6478   2332711.6       12.79      1.00 R D        19.8     2.38    0.34     7.000       0.000   0.000
 1674.6478   2332711.6      -24.15      1.00 R D        19.8    14.50    0.33    43.939       0.000   0.000
 1675.0330   2332852.3      -28.96      1.00 D D        19.4   -10.64   -0.22    48.364       0.000   0.000
 1675.0331   2332852.3      -41.68      1.00 R D        19.4    14.66    0.24    61.083       0.000   0.000
 1675.4250   2332995.5       50.93      1.00 D D        19.0     9.89   -0.31   -31.903       0.000   0.000
 1675.9428   2333184.6       50.98      1.00 R D        18.6   -15.55    0.48   -32.396       0.000   0.000
 1676.1668   2333266.4       15.00      1.00 D B        18.4    -1.41   -0.41     3.439       0.000   0.000
 1676.1669   2333266.5       32.84      1.00 R B        18.4    -5.33    0.37   -14.405       0.000   0.000
 1676.2301   2333289.6       34.44      1.00 D D        18.4     6.11   -0.38   -16.079       0.000   0.000
 1676.4982   2333387.5      -56.77      1.00 R D        18.1    35.96    0.48    74.917       0.000   0.000
 1676.5915   2333421.6        2.12      1.00 D B        18.0    -6.99   -0.44    15.886       0.000   0.000
 1676.6375   2333438.3       26.32      1.00 D D        18.0     3.16   -0.38    -8.316       0.000   0.000
 1676.8617   2333520.2       16.12      1.00 D D        17.8    -0.55   -0.33     1.667       0.000   0.000
 1676.8618   2333520.3       -7.27      1.00 R B        17.8    12.53    0.50    25.060       0.000   0.000
 1677.4734   2333743.6       34.97      1.00 D B        17.3     6.36   -0.36   -17.667       0.000   0.000
 1677.8481   2333880.5       36.46      1.00 D B        17.0    10.14   -0.52   -19.500       0.000   0.000
 1677.8481   2333880.5       39.29      1.00 D B        17.0    11.39   -0.51   -22.333       0.000   0.000
 1678.7346   2334204.3       31.83      1.00 D D        16.3     6.06   -0.39   -15.538       0.000   0.000
 1678.8305   2334239.4       27.15      1.00 D D        16.2     4.48   -0.41   -10.927       0.000   0.000
 1679.2445   2334390.6       14.99      1.00 D B        15.9    -0.33   -0.36     0.917       0.000   0.000
 1679.2446   2334390.6      -15.02      1.00 D B        15.9   -11.44   -0.37    30.919       0.000   0.000
 1679.2447   2334390.6      -31.34      1.00 R D        15.9    17.48    0.37    47.243       0.000   0.000
 1679.2447   2334390.6       25.29      1.00 R D        15.9    -3.66    0.39    -9.385       0.000   0.000
 1679.4281   2334457.6       63.32      1.00 D B        15.7    25.23   -0.53   -47.604       0.000   0.000
 1679.4282   2334457.7      -25.61      1.00 R D        15.7    20.66    0.50    41.320       0.000   0.000
 1679.4822   2334477.4       50.90      1.00 D B        15.7    13.02   -0.37   -35.189       0.000   0.000
 1679.4823   2334477.4       13.15      1.00 D B        15.7    -0.64   -0.25     2.560       0.000   0.000
 1680.0462   2334683.4       44.86      1.00 D B        15.3    12.13   -0.41   -29.585       0.000   0.000
 1680.0463   2334683.4      -33.60      1.00 R B        15.3    20.04    0.41    48.878       0.000   0.000
 1680.2626   2334762.4       17.43      1.00 D D        15.1     1.10   -0.47    -2.340       0.000   0.000
 1680.7067   2334924.6       22.19      1.00 D B        14.8     3.18   -0.43    -7.395       0.000   0.000
 1680.7068   2334924.7       18.34      1.00 R D        14.8    -1.42    0.40    -3.550       0.000   0.000
 1680.8565   2334979.3       46.18      1.00 D B        14.7    19.53   -0.62   -31.500       0.000   0.000
 1680.8565   2334979.3       32.58      1.00 D B        14.7    10.92   -0.61   -17.902       0.000   0.000
 1680.8566   2334979.4       31.94      1.00 R B        14.7    -9.84    0.57   -17.263       0.000   0.000
 1680.8566   2334979.4       20.68      1.00 R B        14.7    -3.48    0.58    -6.000       0.000   0.000
 1681.0069   2335034.3       -5.89      1.00 D D        14.6   -11.45   -0.56    20.446       0.000   0.000
 1681.0069   2335034.3       64.80      1.00 D D        14.6    24.62   -0.49   -50.245       0.000   0.000
 1681.0070   2335034.3      -49.00      1.00 R B        14.6    29.87    0.47    63.553       0.000   0.000
 1681.9792   2335389.4        0.40      1.00 D D        13.9    -4.33   -0.32    13.531       0.000   0.000
 1682.1295   2335444.3       20.01      1.00 D D        13.8     2.60   -0.42    -6.190       0.000   0.000
 1682.1295   2335444.3       19.35      1.00 D D        13.8     1.88   -0.34    -5.529       0.000   0.000
 1682.2037   2335471.4       24.88      1.00 D D        13.8     5.89   -0.53   -11.113       0.000   0.000
 1682.2038   2335471.4       19.69      1.00 R B        13.8    -3.14    0.53    -5.925       0.000   0.000
 1683.0272   2335772.2      111.11      1.00 D D        13.2    40.13   -0.41   -97.878       0.000   0.000
 1683.0272   2335772.2       27.87      1.00 D D        13.2     3.22   -0.22   -14.636       0.000   0.000
 1683.0277   2335772.4       77.12      1.00 D D        13.2    27.47   -0.43   -63.884       0.000   0.000
 1683.0277   2335772.4      -30.47      1.00 D D        13.2   -16.17   -0.37    43.703       0.000   0.000
 1683.0278   2335772.4       30.70      1.00 R B        13.2    -7.86    0.45   -17.467       0.000   0.000
 1683.0959   2335797.3       -8.87      1.00 D D        13.2    -8.38   -0.38    22.053       0.000   0.000
 1683.0960   2335797.3       49.90      1.00 R B        13.2   -11.75    0.32   -36.719       0.000   0.000
 1683.1020   2335799.5       19.46      1.00 D D        13.2     2.70   -0.43    -6.279       0.000   0.000
 1683.1020   2335799.5       -5.60      1.00 D D        13.2    -8.64   -0.46    18.783       0.000   0.000
 1683.1020   2335799.5       19.63      1.00 D D        13.2     2.32   -0.36    -6.444       0.000   0.000
 1683.1021   2335799.5      -14.84      1.00 R B        13.2    11.49    0.41    28.024       0.000   0.000
 1683.2549   2335855.4       19.57      1.00 D D        13.1     3.05   -0.47    -6.489       0.000   0.000
 1683.2550   2335855.4       19.03      1.00 D D        13.1     2.56   -0.43    -5.953       0.000   0.000
 1683.2550   2335855.4       74.87      1.00 R B        13.1   -34.60    0.56   -61.786       0.000   0.000
 1683.2551   2335855.4        4.79      1.00 R B        13.1     3.98    0.48     8.292       0.000   0.000
 1683.3427   2335887.4        3.49      1.00 D D        13.0    -2.86   -0.30     9.533       0.000   0.000
 1683.3427   2335887.4       19.06      1.00 D D        13.0     2.17   -0.36    -6.028       0.000   0.000
 1683.3427   2335887.4      -53.89      1.00 D D        13.0   -33.46   -0.50    66.920       0.000   0.000
 1683.3428   2335887.4       22.59      1.00 R B        13.0    -3.06    0.32    -9.562       0.000   0.000
 1683.3428   2335887.4        7.97      1.00 R B        13.0     1.72    0.34     5.059       0.000   0.000
 1683.5512   2335963.6       25.53      1.00 R D        12.9    -7.31    0.58   -12.603       0.000   0.000
 1684.0118   2336131.8      -18.23      1.00 D B        12.6   -19.44   -0.63    30.857       0.000   0.000
 1684.0119   2336131.8      -57.01      1.00 R B        12.6    40.39    0.58    69.638       0.000   0.000
 1684.6600                   16.50      1.00
 1685.2014   2336566.3       -0.85      1.00 D D        12.0    -4.49   -0.35    12.829       0.000   0.000
 1685.2019   2336566.5       17.64      1.00 D D        12.0     2.72   -0.48    -5.667       0.000   0.000
 1685.2020   2336566.5      -34.41      1.00 R B        12.0    24.12    0.52    46.385       0.000   0.000
 1685.7985   2336784.4       19.00      1.00 D B        11.7     3.74   -0.51    -7.333       0.000   0.000
 1686.2776   2336959.4      104.27      1.00 D B        11.4    48.28   -0.52   -92.846       0.000   0.000
 1686.2777   2336959.4      -55.48      1.00 D D        11.4    34.12    0.51    66.902       0.000   0.000
 1686.4857   2337035.4       13.61      1.00 D D        11.3     0.84   -0.37    -2.270       0.000   0.000
 1687.2418   2337311.6       80.66      1.00 D D        11.0    27.87   -0.40   -69.675       0.000   0.000
 1689.3905   2338096.4       20.03      1.00 D D        10.1     4.96   -0.50    -9.920       0.000   0.000
 1690.2860   2338423.5       18.64      1.00 D D         9.8     3.89   -0.44    -8.841       0.000   0.000
 1690.5055   2338503.6       -1.33      1.00 D B         9.7    -6.63   -0.60    11.050       0.000   0.000
 1691.1210   2338728.5       50.73      1.00 D D         9.6    13.59   -0.33   -41.182       0.000   0.000
 1699.6333   2341837.6       27.39      1.00 D B         8.9     8.12   -0.44   -18.455       0.000   0.000
 1699.6333   2341837.6       20.96      1.00 D B         8.9     3.97   -0.33   -12.030       0.000   0.000
 1699.6334   2341837.6       23.65      1.00 R D         8.9    -5.74    0.39   -14.718       0.000   0.000
 1699.6334   2341837.6       13.27      1.00 R D         8.9    -1.82    0.42    -4.333       0.000   0.000
 1699.8572   2341919.4        8.71      1.00 D B         9.0    -0.14   -0.53     0.264       0.000   0.000
 1699.8573   2341919.4        3.93      1.00 D B         9.0    -2.47   -0.49     5.041       0.000   0.000
 1699.8574   2341919.4       -4.64      1.00 R D         9.0     6.67    0.49    13.612       0.000   0.000
 1699.8574   2341919.4        4.32      1.00 R D         9.0     2.14    0.46     4.652       0.000   0.000
 1700.0076   2341974.3       17.05      1.00 D D        11.4     2.71   -0.48    -5.646       0.000   0.000
 1700.0076   2341974.3       14.19      1.00 D D        11.4     1.31   -0.47    -2.787       0.000   0.000
 1700.0077   2341974.3        4.02      1.00 R B        11.4     3.25    0.44     7.386       0.000   0.000
 1700.9803   2342329.5       -1.63      1.00 R B        11.8     5.77    0.43    13.419       0.000   0.000
 1701.1301   2342384.3       10.71      1.00 D D        11.9    -0.28   -0.24     1.167       0.000   0.000
 1701.1301   2342384.3       17.25      1.00 D D        11.9     1.88   -0.35    -5.371       0.000   0.000
 1701.7282   2342602.7       21.28      1.00 D B        12.2     1.99   -0.22    -9.045       0.000   0.000
 1701.7283   2342602.8       21.36      1.00 R D        12.2    -2.19    0.24    -9.125       0.000   0.000
 1705.5938   2344014.6       15.34      1.00 D B        14.7     0.30   -0.44    -0.682       0.000   0.000
 1705.6728   2344043.5       16.37      1.00 D D        14.7     0.75   -0.45    -1.667       0.000   0.000
 1705.6729   2344043.5        3.73      1.00 R B        14.7     4.61    0.42    10.976       0.000   0.000
 1706.0642   2344186.5       18.69      1.00 D D        14.9     1.20   -0.32    -3.750       0.000   0.000
 1706.0753   2344190.5       15.10      1.00 D D        15.0     0.04   -0.27    -0.148       0.000   0.000
 1706.3049   2344274.4       15.42      1.00 D D        15.1     0.09   -0.29    -0.310       0.000   0.000
 1706.3050   2344274.4       10.02      1.00 R B        15.1     1.63    0.32     5.094       0.000   0.000
 1706.8802   2344484.5       18.52      1.00 D D        15.5     1.35   -0.45    -3.000       0.000   0.000
 1707.2576   2344622.3       17.52      1.00 D D        15.8     0.92   -0.52    -1.769       0.000   0.000
 1707.6737   2344774.3       11.60      1.00 D D        16.0    -1.10   -0.25     4.400       0.000   0.000
 1707.6737   2344774.3       18.88      1.00 D D        16.0     0.72   -0.25    -2.880       0.000   0.000
 1708.1473   2344947.3       34.31      1.00 D D        16.3     7.93   -0.44   -18.023       0.000   0.000
 1708.1473   2344947.3       18.86      1.00 D D        16.3     1.13   -0.44    -2.568       0.000   0.000
 1709.3027   2345369.3       14.25      1.00 D D        16.9    -1.02   -0.39     2.615       0.000   0.000
 1709.7112   2345518.5       11.78      1.00 D D        16.9    -1.29   -0.25     5.160       0.000   0.000
 1709.7299   2345525.3       24.23      1.00 D B        16.9     3.86   -0.53    -7.283       0.000   0.000
 1709.7300   2345525.4       -0.53      1.00 R D        16.9     4.02    0.23    17.478       0.000   0.000
 1709.7300   2345525.4       10.17      1.00 R D        16.9     3.59    0.53     6.774       0.000   0.000
 1709.9541   2345607.2       22.77      1.00 D D        17.0     2.66   -0.46    -5.783       0.000   0.000
 1709.9541   2345607.2       19.89      1.00 D D        17.0     1.19   -0.41    -2.902       0.000   0.000
 1709.9541   2345607.2       19.34      1.00 D D        17.0     1.15   -0.49    -2.347       0.000   0.000
 1709.9542   2345607.3        3.59      1.00 D D        17.0    -4.69   -0.35    13.400       0.000   0.000
 1710.9259   2345962.2       11.31      1.00 D D        17.0    -2.79   -0.49     5.694       0.000   0.000
 1711.7485   2346262.6       37.57      1.00 D B        17.1     6.97   -0.34   -20.500       0.000   0.000
 1711.7486   2346262.7       25.07      1.00 D B        17.1     1.60   -0.20    -8.000       0.000   0.000
 1711.7487   2346262.7        9.23      1.00 R D        17.1     2.04    0.26     7.846       0.000   0.000
 1712.3722   2346490.5       17.90      1.00 D D        17.1     0.24   -0.30    -0.800       0.000   0.000
 1713.9192   2347055.5       23.51      1.00 D D        17.2     1.58   -0.25    -6.320       0.000   0.000
 1714.2173   2347164.4       13.48      1.00 D D        17.2    -1.19   -0.32     3.719       0.000   0.000
 1714.2202   2347165.4       14.74      1.00 D D        17.2    -1.23   -0.50     2.460       0.000   0.000
 1714.2646   2347181.6       18.64      1.00 D B        17.2     0.56   -0.39    -1.436       0.000   0.000
 1714.2647   2347181.7       11.49      1.00 R D        17.2     2.17    0.38     5.711       0.000   0.000
 1714.7402   2347355.4       11.72      1.00 R D        17.2     2.74    0.50     5.480       0.000   0.000
 1714.7546   2347360.6        6.51      1.00 R D        17.2     4.49    0.42    10.690       0.000   0.000
 1715.5541   2347652.6        5.61      1.00 D B        17.2    -3.13   -0.27    11.593       0.000   0.000
 1715.5621   2347655.6       22.40      1.00 D D        17.2     2.60   -0.50    -5.200       0.000   0.000
 1715.5622   2347655.6        1.86      1.00 R D        17.2     5.37    0.35    15.343       0.000   0.000
 1715.6222   2347677.5       24.12      1.00 D B        17.2     1.73   -0.25    -6.920       0.000   0.000
 1715.7723   2347732.3       -5.56      1.00 D D        17.2    -9.56   -0.42    22.762       0.000   0.000
 1715.9967   2347814.3       12.66      1.00 D D        17.2    -2.18   -0.48     4.542       0.000   0.000
 1717.7354   2348449.4       19.32      1.00 D B        17.0     1.40   -0.61    -2.295       0.000   0.000
 1717.7355   2348449.4       18.73      1.00 R D        17.0    -0.99    0.58    -1.707       0.000   0.000
 1717.7355   2348449.4       14.13      1.00 R D        17.0     1.68    0.58     2.897       0.000   0.000
 1717.7356   2348449.4       34.67      1.00 R D        17.0    -9.53    0.54   -17.648       0.000   0.000
 1718.1102   2348586.3       11.76      1.00 D D        17.0    -2.09   -0.40     5.225       0.000   0.000
 1718.1102   2348586.3       15.77      1.00 D D        17.0    -0.44   -0.36     1.222       0.000   0.000
 1718.1102   2348586.3       16.10      1.00 D D        17.0    -0.32   -0.36     0.889       0.000   0.000
 1718.1102   2348586.3       14.73      1.00 D D        17.0    -0.97   -0.43     2.256       0.000   0.000
 1718.1102   2348586.3       13.30      1.00 D D        17.0    -1.44   -0.39     3.692       0.000   0.000
 1718.6909   2348798.4       11.43      1.00 D D        16.9    -1.32   -0.24     5.500       0.000   0.000
 1719.3068   2349023.3       14.70      1.00 D D        16.9    -0.91   -0.42     2.167       0.000   0.000
 1719.3068   2349023.3       14.36      1.00 D D        16.9    -1.03   -0.41     2.512       0.000   0.000
 1719.3069   2349023.3        5.87      1.00 R B        16.9     5.50    0.50    11.000       0.000   0.000
 1719.6381   2349144.3       12.93      1.00 D D        16.8    -1.60   -0.41     3.902       0.000   0.000
 1719.8299   2349214.4       -2.14      1.00 D B        16.8    -9.10   -0.48    18.958       0.000   0.000
 1719.9036   2349241.3       19.44      1.00 D D        16.8     0.92   -0.35    -2.629       0.000   0.000
 1720.3040   2349387.5       -1.67      1.00 R B        16.8     4.24    0.23    18.435       0.000   0.000
 1725.1390   2351153.5       10.34      1.00 D D        16.3    -3.33   -0.56     5.946       0.000   0.000
 1727.1589   2351891.3        3.74      1.00 D D        16.1    -5.80   -0.47    12.340       0.000   0.000
 1727.1864   2351901.3       15.34      1.00 R D        16.1     0.43    0.58     0.741       0.000   0.000
 1727.6826   2352082.6       23.89      1.00 D B        16.0     2.83   -0.36    -7.861       0.000   0.000
 1727.6826   2352082.6       37.31      1.00 D B        16.0     9.15   -0.43   -21.279       0.000   0.000
 1727.6827   2352082.6       31.87      1.00 D B        16.0     3.96   -0.25   -15.840       0.000   0.000
 1727.6827   2352082.6       30.76      1.00 D B        16.0     5.89   -0.40   -14.725       0.000   0.000
 1727.6828   2352082.6       18.00      1.00 R D        16.0    -0.71    0.36    -1.972       0.000   0.000
 1727.6828   2352082.6       13.20      1.00 R D        16.0     0.68    0.24     2.833       0.000   0.000
 1727.6828   2352082.7       20.51      1.00 R D        16.0    -1.70    0.38    -4.474       0.000   0.000
 1729.9250   2352901.6       14.02      1.00 D D        15.8    -0.86   -0.48     1.792       0.000   0.000
 1729.9250   2352901.6        5.68      1.00 D D        15.8    -3.85   -0.38    10.132       0.000   0.000
 1729.9251   2352901.6       13.42      1.00 D D        15.8    -0.62   -0.26     2.385       0.000   0.000
 1729.9251   2352901.6       14.23      1.00 D D        15.8    -0.49   -0.31     1.581       0.000   0.000
 1729.9251   2352901.7       15.77      1.00 D D        15.8    -0.02   -0.49     0.041       0.000   0.000
 1729.9252   2352901.7       15.70      1.00 D D        15.8    -0.05   -0.47     0.106       0.000   0.000
 1729.9252   2352901.7       16.05      1.00 D D        15.8     0.09   -0.37    -0.243       0.000   0.000
 1733.2231   2354106.2       16.12      1.00 D D        15.8     0.13   -0.41    -0.317       0.000   0.000
 1736.2871   2355225.3       21.16      1.00 D D        15.9     2.46   -0.47    -5.234       0.000   0.000
 1736.5864   2355334.7       21.82      1.00 D B        16.0     2.52   -0.43    -5.860       0.000   0.000
 1736.5865   2355334.7       -4.90      1.00 R D        16.0     8.76    0.42    20.857       0.000   0.000
 1736.8105   2355416.5       25.76      1.00 D B        16.0     4.01   -0.41    -9.780       0.000   0.000
 1736.8106   2355416.6        1.31      1.00 R D        16.0     6.16    0.42    14.667       0.000   0.000
 1737.3493   2355613.3       13.53      1.00 D D        16.0    -1.25   -0.50     2.500       0.000   0.000
 1737.5577   2355689.5       21.35      1.00 D B        16.1     2.54   -0.48    -5.292       0.000   0.000
 1737.5578   2355689.5       28.72      1.00 R D        16.1    -2.66    0.21   -12.667       0.000   0.000
 1737.5578   2355689.5       12.16      1.00 R D        16.1     1.83    0.47     3.894       0.000   0.000
 1738.0061   2355853.2       15.10      1.00 D D        16.1    -0.40   -0.40     1.000       0.000   0.000
 1738.0061   2355853.2       12.56      1.00 D D        16.1    -1.45   -0.41     3.537       0.000   0.000
 1738.0061   2355853.2       13.44      1.00 D D        16.1    -1.01   -0.38     2.658       0.000   0.000
 1738.0061   2355853.2       10.87      1.00 D D        16.1    -2.04   -0.39     5.231       0.000   0.000
 1738.0063   2355853.3       14.87      1.00 D D        16.1    -0.38   -0.31     1.226       0.000   0.000
 1738.0063   2355853.3       11.29      1.00 D D        16.1    -1.49   -0.31     4.806       0.000   0.000
 1738.0066   2355853.4       18.51      1.00 D D        16.1     0.82   -0.34    -2.412       0.000   0.000
 1738.0066   2355853.4       12.89      1.00 D D        16.1    -1.06   -0.33     3.212       0.000   0.000
 1738.0067   2355853.4       17.14      1.00 D D        16.1     0.27   -0.26    -1.038       0.000   0.000
 1738.0067   2355853.4       14.79      1.00 D D        16.1    -0.34   -0.26     1.308       0.000   0.000
 1738.0067   2355853.5       16.79      1.00 R B        16.1    -0.25    0.36    -0.694       0.000   0.000
 1738.0067   2355853.5       16.98      1.00 R B        16.1    -0.21    0.24    -0.875       0.000   0.000
 1738.0910   2355884.3       16.75      1.00 D D        16.1     0.17   -0.26    -0.654       0.000   0.000
 1738.6038   2356071.5       12.49      1.00 D B        16.1    -1.19   -0.33     3.606       0.000   0.000
 1738.6039   2356071.6        3.32      1.00 R D        16.1     4.60    0.36    12.778       0.000   0.000
 1738.6040   2356071.6       37.92      1.00 D B        16.1     8.73   -0.40   -21.825       0.000   0.000
 1738.6040   2356071.6        0.35      1.00 D B        16.1    -6.30   -0.40    15.750       0.000   0.000
 1738.6045   2356071.8       15.27      1.00 D B        16.1    -0.20   -0.24     0.833       0.000   0.000
 1738.6046   2356071.8        4.93      1.00 R D        16.1     3.24    0.29    11.172       0.000   0.000
 1738.7540   2356126.4       15.18      1.00 D B        16.1    -0.36   -0.39     0.923       0.000   0.000
 1738.7541   2356126.4       15.31      1.00 R D        16.1     0.34    0.43     0.791       0.000   0.000
 1738.7542   2356126.5       15.13      1.00 R D        16.1     0.36    0.37     0.973       0.000   0.000
 1738.7542   2356126.5       15.36      1.00 R D        16.1     0.25    0.34     0.735       0.000   0.000
 1738.9780   2356208.2       16.39      1.00 D D        16.1     0.12   -0.41    -0.293       0.000   0.000
 1738.9780   2356208.2       11.22      1.00 D D        16.1    -2.10   -0.43     4.884       0.000   0.000
 1738.9781   2356208.2        3.19      1.00 D D        16.1    -4.52   -0.35    12.914       0.000   0.000
 1738.9781   2356208.2        9.84      1.00 D D        16.1    -2.19   -0.35     6.257       0.000   0.000
 1738.9781   2356208.3       13.33      1.00 R B        16.1     1.11    0.40     2.775       0.000   0.000
 1739.0888   2356248.7       15.28      1.00 R D        16.1     0.33    0.40     0.825       0.000   0.000
 1739.8110   2356512.5       21.50      1.00 D B        16.2     2.34   -0.44    -5.318       0.000   0.000
 1739.8112   2356512.5       12.81      1.00 R D        16.2     1.35    0.40     3.375       0.000   0.000
 1739.8137   2356513.5       15.09      1.00 D B        16.2    -0.50   -0.46     1.087       0.000   0.000
 1739.8139   2356513.5       13.55      1.00 R D        16.2     1.13    0.43     2.628       0.000   0.000
 1744.5723   2358251.5       39.56      1.00 R D        17.0    -5.41    0.24   -22.542       0.000   0.000
 1744.5724   2358251.6       11.60      1.00 R D        17.0     1.30    0.24     5.417       0.000   0.000
 1745.5135   2358595.3       18.38      1.00 D D        17.2     0.54   -0.46    -1.174       0.000   0.000
 1746.0089   2358776.3       17.82      1.00 D D        17.3     0.18   -0.35    -0.514       0.000   0.000
 1746.0089   2358776.3       13.48      1.00 D D        17.3    -1.30   -0.34     3.824       0.000   0.000
 1746.0090   2358776.3       22.22      1.00 D D        17.3     1.87   -0.38    -4.921       0.000   0.000
 1746.2334   2358858.3       17.89      1.00 D D        17.3     0.25   -0.46    -0.543       0.000   0.000
 1746.2335   2358858.3       15.10      1.00 D D        17.3    -0.45   -0.20     2.250       0.000   0.000
 1746.2335   2358858.3       14.67      1.00 D D        17.3    -1.26   -0.47     2.681       0.000   0.000
 1746.2335   2358858.3       15.89      1.00 D D        17.3    -0.70   -0.48     1.458       0.000   0.000
 1746.2335   2358858.3       19.12      1.00 D D        17.3     0.39   -0.22    -1.773       0.000   0.000
 1746.2335   2358858.3       18.00      1.00 D D        17.3     0.21   -0.32    -0.656       0.000   0.000
 1746.2335   2358858.3       17.66      1.00 D D        17.3     0.14   -0.44    -0.318       0.000   0.000
 1746.2336   2358858.3       15.29      1.00 D D        17.3    -1.01   -0.49     2.061       0.000   0.000
 1746.2336   2358858.3       21.10      1.00 D D        17.3     1.84   -0.49    -3.755       0.000   0.000
 1746.2336   2358858.3       17.05      1.00 D D        17.3    -0.15   -0.51     0.294       0.000   0.000
 1746.2336   2358858.3       16.66      1.00 D D        17.3    -0.33   -0.48     0.688       0.000   0.000
 1746.2336   2358858.3       16.86      1.00 D D        17.3    -0.20   -0.41     0.488       0.000   0.000
 1746.2337   2358858.3       17.54      1.00 D D        17.3     0.10   -0.51    -0.196       0.000   0.000
 1747.0553   2359158.5       22.77      1.00 D D        17.5     1.42   -0.27    -5.259       0.000   0.000
 1747.0553   2359158.5       21.28      1.00 D D        17.5     1.77   -0.47    -3.766       0.000   0.000
 1747.0554   2359158.5       15.45      1.00 D D        17.5    -0.99   -0.48     2.062       0.000   0.000
 1747.0554   2359158.5       20.34      1.00 D D        17.5     1.02   -0.36    -2.833       0.000   0.000
 1747.0554   2359158.5       18.41      1.00 D D        17.5     0.43   -0.48    -0.896       0.000   0.000
 1747.2248   2359220.4       20.23      1.00 D D        17.5     1.10   -0.41    -2.683       0.000   0.000
 1747.2248   2359220.4       16.91      1.00 D D        17.5    -0.24   -0.38     0.632       0.000   0.000
 1747.2248   2359220.4        1.43      1.00 D D        17.5    -6.77   -0.42    16.119       0.000   0.000
 1747.2248   2359220.4       18.97      1.00 D D        17.5     0.54   -0.38    -1.421       0.000   0.000
 1747.2248   2359220.4       17.21      1.00 D D        17.5    -0.13   -0.39     0.333       0.000   0.000
 1747.2248   2359220.4       17.33      1.00 D D        17.5    -0.08   -0.37     0.216       0.000   0.000
 1747.2248   2359220.4       -8.14      1.00 D D        17.5    -8.99   -0.35    25.686       0.000   0.000
 1747.5783   2359349.5       18.53      1.00 R D        17.6    -0.45    0.49    -0.918       0.000   0.000
 1747.5783   2359349.5       15.97      1.00 R D        17.6     0.74    0.45     1.644       0.000   0.000
 1747.5783   2359349.5       18.55      1.00 R D        17.6    -0.44    0.47    -0.936       0.000   0.000
 1748.0266   2359513.2       19.58      1.00 D D        17.7     0.45   -0.24    -1.875       0.000   0.000
 1748.6246   2359731.6       17.52      1.00 R D        17.8     0.09    0.30     0.300       0.000   0.000
 1748.6247   2359731.7       17.57      1.00 R D        17.8     0.10    0.39     0.256       0.000   0.000
 1748.7744   2359786.3       17.20      1.00 R D        17.9     0.23    0.35     0.657       0.000   0.000
 1748.7745   2359786.4       -2.52      1.00 R D        17.9    10.39    0.51    20.373       0.000   0.000
 1748.7746   2359786.4       10.88      1.00 R D        17.9     2.79    0.40     6.975       0.000   0.000
 1748.7746   2359786.4       16.10      1.00 R D        17.9     0.77    0.44     1.750       0.000   0.000
 1749.2233   2359950.3       20.16      1.00 D D        17.9     1.05   -0.47    -2.234       0.000   0.000
 1749.2233   2359950.3       17.62      1.00 D D        17.9    -0.14   -0.47     0.298       0.000   0.000
 1749.2652   2359965.6       25.99      1.00 R D        17.9    -2.66    0.33    -8.061       0.000   0.000
 1749.9597   2360219.3       17.21      1.00 D D        18.0    -0.34   -0.43     0.791       0.000   0.000
 1750.6141   2360458.3       20.40      1.00 D D        18.1     0.66   -0.29    -2.276       0.000   0.000
 1752.6377   2361197.4       17.86      1.00 D D        18.4    -0.21   -0.37     0.568       0.000   0.000
 1753.0425   2361345.3       25.03      1.00 D D        18.5     2.87   -0.44    -6.523       0.000   0.000
 1753.3009   2361439.7       26.81      1.00 D B        18.5     2.07   -0.25    -8.280       0.000   0.000
 1753.7627   2361608.3       17.49      1.00 D D        18.6    -0.37   -0.34     1.088       0.000   0.000
 1753.7629   2361608.4       10.19      1.00 R B        18.6     2.85    0.34     8.382       0.000   0.000
 1754.8907   2362020.3       17.81      1.00 D D        18.8    -0.36   -0.37     0.973       0.000   0.000
 1754.8907   2362020.3       17.67      1.00 D D        18.8    -0.40   -0.36     1.111       0.000   0.000
 1755.5452   2362259.4       14.75      1.00 D D        18.9    -1.52   -0.37     4.108       0.000   0.000
 1755.5452   2362259.4       20.35      1.00 D D        18.9     0.45   -0.30    -1.500       0.000   0.000
 1755.5452   2362259.4       18.35      1.00 D D        18.9    -0.13   -0.26     0.500       0.000   0.000
 1755.7347   2362328.6       11.62      1.00 R D        18.9     2.25    0.31     7.258       0.000   0.000
 1755.9591   2362410.6       15.95      1.00 D D        18.9    -1.06   -0.36     2.944       0.000   0.000
 1755.9591   2362410.6       19.73      1.00 D D        18.9     0.30   -0.36    -0.833       0.000   0.000
 1755.9591   2362410.6       18.78      1.00 D D        18.9    -0.04   -0.34     0.118       0.000   0.000
 1756.1831   2362492.4       21.79      1.00 D D        18.9     1.15   -0.40    -2.875       0.000   0.000
 1756.1831   2362492.4       19.02      1.00 D D        18.9     0.04   -0.41    -0.098       0.000   0.000
 1756.1831   2362492.4       23.23      1.00 D D        18.9     1.51   -0.35    -4.314       0.000   0.000
 1756.1831   2362492.4       16.58      1.00 D D        18.9    -0.77   -0.33     2.333       0.000   0.000
 1756.6217   2362652.6        7.16      1.00 R D        19.0     4.25    0.36    11.806       0.000   0.000
 1756.9507   2362772.7       18.05      1.00 R D        19.0     0.35    0.37     0.946       0.000   0.000
 1756.9507   2362772.7       17.91      1.00 R D        19.0     0.40    0.37     1.081       0.000   0.000
 1757.1548   2362847.3       17.04      1.00 D D        19.0    -0.67   -0.34     1.971       0.000   0.000
 1757.1548   2362847.3       27.05      1.00 D D        19.0     2.57   -0.32    -8.031       0.000   0.000
 1757.1548   2362847.3        8.38      1.00 D D        19.0    -3.51   -0.33    10.636       0.000   0.000
 1757.1548   2362847.3       22.96      1.00 D D        19.0     1.38   -0.35    -3.943       0.000   0.000
 1757.2289   2362874.4       13.82      1.00 D D        19.0    -1.30   -0.25     5.200       0.000   0.000
 1757.2565   2362884.4       18.33      1.00 D D        19.0    -0.25   -0.36     0.694       0.000   0.000
 1757.2566   2362884.5        4.68      1.00 R B        19.0     5.02    0.35    14.343       0.000   0.000
 1757.5281   2362983.6        6.09      1.00 R D        19.1     3.76    0.29    12.966       0.000   0.000
 1757.5281   2362983.6       13.48      1.00 R D        19.1     2.62    0.47     5.574       0.000   0.000
 1757.5286   2362983.8       40.74      1.00 R D        19.1    -7.59    0.35   -21.686       0.000   0.000
 1757.5796   2363002.5       -4.09      1.00 D D        19.1   -10.88   -0.47    23.149       0.000   0.000
 1757.9705   2363145.2       24.46      1.00 D D        19.1     2.36   -0.44    -5.364       0.000   0.000
 1758.1326   2363204.4       17.72      1.00 D D        19.1    -0.46   -0.33     1.394       0.000   0.000
 1759.3316   2363642.4       26.08      1.00 D D        19.2     2.19   -0.32    -6.844       0.000   0.000
 1761.9436   2364596.4       15.03      1.00 D D        19.4    -1.09   -0.25     4.360       0.000   0.000
 1762.2663   2364714.3       27.05      1.00 D D        19.4     2.82   -0.37    -7.622       0.000   0.000
 1762.2663   2364714.3       20.98      1.00 D D        19.4     0.62   -0.40    -1.550       0.000   0.000
 1764.1398   2365398.6       31.33      1.00 D B        19.5     5.67   -0.48   -11.812       0.000   0.000
 1764.1399   2365398.6       20.39      1.00 R D        19.5    -0.41    0.47    -0.872       0.000   0.000
 1765.0975   2365748.4       21.44      1.00 D D        19.6     0.75   -0.41    -1.829       0.000   0.000
 1765.0977   2365748.4        6.66      1.00 R B        19.6     5.05    0.39    12.949       0.000   0.000
 1765.7351   2365981.2       17.51      1.00 D D        19.7    -0.95   -0.44     2.159       0.000   0.000
 1765.7551   2365988.5       31.34      1.00 D B        19.7     3.85   -0.33   -11.667       0.000   0.000
 1765.7551   2365988.6       41.25      1.00 D B        19.7     6.04   -0.28   -21.571       0.000   0.000
 1766.7267   2366343.4       27.90      1.00 D B        19.7     2.05   -0.25    -8.200       0.000   0.000
 1766.7267   2366343.4       19.64      1.00 D B        19.7    -0.03   -0.49     0.061       0.000   0.000
 1767.6992   2366698.6       20.67      1.00 D B        19.8     0.35   -0.39    -0.897       0.000   0.000
 1767.6993   2366698.7       20.63      1.00 R D        19.8    -0.31    0.36    -0.861       0.000   0.000
 1768.0739   2366835.5       20.22      1.00 D D        19.8     0.18   -0.44    -0.409       0.000   0.000
 1769.7080   2367432.3       29.02      1.00 D B        19.9     3.74   -0.41    -9.122       0.000   0.000
 1769.7219   2367437.4       23.19      1.00 D B        19.9     1.81   -0.55    -3.291       0.000   0.000
 1769.7220   2367437.5       20.03      1.00 R D        19.9    -0.07    0.52    -0.135       0.000   0.000
 1769.7364   2367442.7       20.27      1.00 D B        19.9     0.13   -0.35    -0.371       0.000   0.000
 1770.5492   2367739.6       19.70      1.00 R D        20.0     0.16    0.64     0.250       0.000   0.000
 1771.5072   2368089.5       28.24      1.00 D B        20.0     3.46   -0.42    -8.238       0.000   0.000
 1771.5073   2368089.6       19.77      1.00 R D        20.0     0.10    0.43     0.233       0.000   0.000
 1771.7153   2368165.5        9.50      1.00 D D        20.0    -3.78   -0.36    10.500       0.000   0.000
 1771.9806   2368262.4       20.09      1.00 R D        20.0    -0.05    0.55    -0.091       0.000   0.000
 1772.3723   2368405.5       38.55      1.00 D D        20.0     7.05   -0.38   -18.553       0.000   0.000
 1772.3725   2368405.5        3.86      1.00 R B        20.0     7.10    0.44    16.136       0.000   0.000
 1772.6297   2368499.5       20.17      1.00 R D        20.0    -0.05    0.29    -0.172       0.000   0.000
 1772.6873   2368520.5       12.10      1.00 D D        20.0    -3.08   -0.39     7.897       0.000   0.000
 1773.1028   2368672.3       17.47      1.00 D D        20.0    -1.22   -0.48     2.542       0.000   0.000
 1773.6875   2368885.9       20.48      1.00 D B        20.1     0.14   -0.34    -0.412       0.000   0.000
 1773.8368   2368940.4       19.87      1.00 D B        20.1    -0.09   -0.42     0.214       0.000   0.000
 1774.2856   2369104.3       14.07      1.00 R B        20.1     1.75    0.29     6.034       0.000   0.000
 1774.5083   2369185.6       10.51      1.00 R D        20.1     3.07    0.32     9.594       0.000   0.000
 1774.5094   2369186.1       20.73      1.00 D B        20.1     0.17   -0.27    -0.630       0.000   0.000
 1774.7326   2369267.6       24.21      1.00 D B        20.1     1.11   -0.27    -4.111       0.000   0.000
 1774.7327   2369267.6       17.68      1.00 R D        20.1     0.63    0.26     2.423       0.000   0.000
 1774.8833   2369322.6       21.05      1.00 D B        20.1     0.20   -0.21    -0.952       0.000   0.000
 1774.8835   2369322.7       20.94      1.00 R D        20.1    -0.36    0.43    -0.837       0.000   0.000
 1775.1072   2369404.4       21.19      1.00 D D        20.1     0.36   -0.33    -1.091       0.000   0.000
 1775.1074   2369404.5       13.05      1.00 R B        20.1     2.75    0.39     7.051       0.000   0.000
 1775.1812   2369431.4       19.31      1.00 D D        20.1    -0.34   -0.43     0.791       0.000   0.000
 1775.1813   2369431.5        3.41      1.00 R B        20.1     8.01    0.48    16.688       0.000   0.000
 1775.5835   2369578.4       30.53      1.00 R B        20.1    -5.11    0.49   -10.429       0.000   0.000
 1775.9478   2369711.4       20.51      1.00 R D        20.1    -0.15    0.37    -0.405       0.000   0.000
 1776.0047   2369732.2       11.92      1.00 R B        20.1     4.01    0.49     8.184       0.000   0.000
 1776.0794   2369759.5       20.93      1.00 D D        20.1     0.39   -0.47    -0.830       0.000   0.000
 1776.2287   2369814.0       21.26      1.00 D D        20.1     0.36   -0.31    -1.161       0.000   0.000
 1776.2466   2369820.6       21.52      1.00 D D        20.1     0.54   -0.38    -1.421       0.000   0.000
 1776.2467   2369820.6       19.60      1.00 D D        20.1    -0.22   -0.44     0.500       0.000   0.000
 1776.2658   2369827.6       23.36      1.00 D B        20.1     1.11   -0.34    -3.265       0.000   0.000
 1776.4979   2369912.4       18.65      1.00 D D        20.1    -0.64   -0.44     1.455       0.000   0.000
 1776.5666   2369937.4       22.64      1.00 D D        20.1     0.89   -0.35    -2.543       0.000   0.000
 1776.9713   2370085.3       20.74      1.00 D D        20.1     0.25   -0.39    -0.641       0.000   0.000
 1777.8781   2370416.5       20.85      1.00 D B        20.2     0.34   -0.51    -0.667       0.000   0.000
 1777.8782   2370416.5       20.27      1.00 R D        20.2    -0.04    0.46    -0.087       0.000   0.000
 1778.1053   2370499.5       20.04      1.00 D D        20.2    -0.05   -0.31     0.161       0.000   0.000
 1779.0000   2370826.3       21.18      1.00 D D        20.2     0.49   -0.50    -0.980       0.000   0.000
 1779.1595   2370884.5       21.39      1.00 D D        20.2     0.56   -0.47    -1.191       0.000   0.000
 1779.1597   2370884.6       18.49      1.00 R B        20.2     0.94    0.55     1.709       0.000   0.000
 1779.8300   2371129.4       18.96      1.00 R D        20.2     0.63    0.51     1.235       0.000   0.000
 1779.9748   2371182.3       22.13      1.00 D D        20.2     0.56   -0.29    -1.931       0.000   0.000
 1783.1095   2372327.2       20.80      1.00 D D        20.1     0.20   -0.28    -0.714       0.000   0.000
 1783.1095   2372327.2       20.57      1.00 D D        20.1     0.13   -0.27    -0.481       0.000   0.000
 1783.3730   2372423.5       22.49      1.00 D B        20.1     1.14   -0.47    -2.426       0.000   0.000
 1783.7676   2372567.6       16.30      1.00 D D        20.0    -1.34   -0.36     3.722       0.000   0.000
 1783.9320   2372627.7       21.26      1.00 D D        20.0     0.64   -0.51    -1.255       0.000   0.000
 1783.9968   2372651.3       22.21      1.00 D D        20.0     0.84   -0.38    -2.211       0.000   0.000
 1783.9969   2372651.4       13.38      1.00 R B        20.0     2.78    0.42     6.619       0.000   0.000
 1784.5038   2372836.5       23.68      1.00 D B        19.9     1.27   -0.34    -3.735       0.000   0.000
 1785.2782   2373119.4       21.09      1.00 D D        19.9     0.72   -0.59    -1.220       0.000   0.000
 1785.2782   2373119.4       21.26      1.00 D D        19.9     0.36   -0.26    -1.385       0.000   0.000
 1785.2782   2373119.4       22.60      1.00 D D        19.9     1.61   -0.59    -2.729       0.000   0.000
 1785.2782   2373119.4       21.67      1.00 D D        19.9     0.90   -0.50    -1.800       0.000   0.000
 1785.2782   2373119.4       21.24      1.00 D D        19.9     0.75   -0.55    -1.364       0.000   0.000
 1785.4757   2373191.5       25.38      1.00 D B        19.9     2.32   -0.42    -5.524       0.000   0.000
 1785.6258   2373246.3       15.66      1.00 R B        19.8     1.63    0.39     4.179       0.000   0.000
 1786.1760   2373447.3       22.70      1.00 D D        19.8     1.08   -0.37    -2.919       0.000   0.000
 1786.1760   2373447.3       21.85      1.00 D D        19.8     0.91   -0.44    -2.068       0.000   0.000
 1786.1760   2373447.3       22.22      1.00 D D        19.8     1.05   -0.43    -2.442       0.000   0.000
 1786.8671   2373699.7       34.26      1.00 D B        19.7     5.82   -0.40   -14.550       0.000   0.000
 1786.8673   2373699.8       20.76      1.00 R D        19.7    -0.42    0.40    -1.050       0.000   0.000
 1786.9403   2373726.5       32.17      1.00 D B        19.7     3.49   -0.28   -12.464       0.000   0.000
 1786.9404   2373726.5       20.35      1.00 R D        19.7    -0.20    0.31    -0.645       0.000   0.000
 1787.9041   2374078.5       22.33      1.00 D B        19.6     1.36   -0.50    -2.720       0.000   0.000
 1787.9042   2374078.5       21.14      1.00 R D        19.6    -0.72    0.47    -1.532       0.000   0.000
 1788.3611   2374245.4       14.92      1.00 D D        19.6    -2.51   -0.54     4.648       0.000   0.000
 1788.7993   2374405.4       26.89      1.00 D B        19.5     3.17   -0.43    -7.372       0.000   0.000
 1788.7994   2374405.5       20.90      1.00 R D        19.5    -0.62    0.45    -1.378       0.000   0.000
 1788.8756   2374433.3       26.91      1.00 D B        19.5     2.59   -0.35    -7.400       0.000   0.000
 1788.8756   2374433.3       13.30      1.00 R D        19.5     1.74    0.28     6.214       0.000   0.000
 1789.8590   2374792.5       20.23      1.00 R D        19.4    -0.31    0.38    -0.816       0.000   0.000
 1790.1772   2374908.7       33.09      1.00 D B        19.4     3.70   -0.27   -13.704       0.000   0.000
 1790.6279   2375073.3       20.67      1.00 D D        19.3     0.40   -0.30    -1.333       0.000   0.000
 1790.7891   2375132.2       11.58      1.00 D D        19.3    -2.71   -0.35     7.743       0.000   0.000
 1790.8803   2375165.5       21.26      1.00 D D        19.3     0.72   -0.37    -1.946       0.000   0.000
 1791.2061   2375284.5       19.32      1.00 D D        19.3     0.02   -0.49    -0.041       0.000   0.000
 1791.2657   2375306.3       21.11      1.00 D D        19.3     0.66   -0.36    -1.833       0.000   0.000
 1791.2657   2375306.3       21.46      1.00 D D        19.3     0.94   -0.43    -2.186       0.000   0.000
 1791.4467   2375372.4       21.76      1.00 D D        19.3     0.90   -0.36    -2.500       0.000   0.000
 1791.4467   2375372.4       19.38      1.00 D D        19.3     0.04   -0.31    -0.129       0.000   0.000
 1791.9567   2375558.7       25.98      1.00 D B        19.2     2.10   -0.31    -6.774       0.000   0.000
 1792.2378   2375661.4       20.89      1.00 D D        19.2     0.55   -0.32    -1.719       0.000   0.000
 1793.3004   2376049.5       15.56      1.00 D D        19.0    -0.87   -0.25     3.480       0.000   0.000
 1793.3004   2376049.5       16.87      1.00 D D        19.0    -0.50   -0.23     2.174       0.000   0.000
 1794.1760   2376369.3       18.88      1.00 D D        18.9     0.01   -0.51    -0.020       0.000   0.000
 1794.1760   2376369.3        8.21      1.00 D D        18.9    -5.01   -0.47    10.660       0.000   0.000
 1794.1815   2376371.3       20.70      1.00 D D        18.9     0.44   -0.24    -1.833       0.000   0.000
 1794.1815   2376371.3       21.11      1.00 D D        18.9     0.45   -0.20    -2.250       0.000   0.000
 1794.5925   2376521.4       19.73      1.00 D D        18.8     0.39   -0.41    -0.951       0.000   0.000
 1794.8550   2376617.3        8.15      1.00 D B        18.7    -6.56   -0.62    10.581       0.000   0.000
 1794.8550   2376617.3       15.83      1.00 D B        18.7    -1.77   -0.61     2.902       0.000   0.000
 1794.8551   2376617.3        9.66      1.00 R D        18.7     5.26    0.58     9.069       0.000   0.000
 1794.8551   2376617.3       16.55      1.00 R D        18.7     1.22    0.56     2.179       0.000   0.000
 1794.9658   2376657.8       16.71      1.00 R D        18.7     0.84    0.42     2.000       0.000   0.000
 1794.9658   2376657.8       20.42      1.00 R D        18.7    -0.72    0.42    -1.714       0.000   0.000
 1795.5644   2376876.4       18.98      1.00 D D        18.6     0.11   -0.33    -0.333       0.000   0.000
 1795.5644   2376876.4       20.02      1.00 D D        18.6     0.44   -0.32    -1.375       0.000   0.000
 1795.6577   2376910.5       22.28      1.00 D D        18.6     1.24   -0.34    -3.647       0.000   0.000
 1795.6578   2376910.5        9.26      1.00 D D        18.6    -3.75   -0.40     9.375       0.000   0.000
 1795.6579   2376910.5        3.17      1.00 R B        18.6     6.03    0.39    15.462       0.000   0.000
 1795.6582   2376910.7       19.09      1.00 D D        18.6     0.15   -0.33    -0.455       0.000   0.000
 1795.7147   2376931.3       11.68      1.00 R D        18.6     2.64    0.38     6.947       0.000   0.000
 1795.7148   2376931.3       -1.85      1.00 R B        18.6     5.53    0.27    20.481       0.000   0.000
 1795.7478   2376943.4       31.44      1.00 D B        18.6     7.82   -0.61   -12.820       0.000   0.000
 1795.7646   2376949.5       20.58      1.00 R D        18.6    -1.00    0.51    -1.961       0.000   0.000
 1795.7646   2376949.5       17.59      1.00 R D        18.6     0.55    0.53     1.038       0.000   0.000
 1795.8982   2376998.3       18.18      1.00 D D        18.6    -0.20   -0.47     0.426       0.000   0.000
 1796.2020   2377109.3       23.33      1.00 D D        18.6     2.24   -0.47    -4.766       0.000   0.000
 1796.2021   2377109.3       23.51      1.00 D D        18.6     1.88   -0.38    -4.947       0.000   0.000
 1796.6379   2377268.5       19.62      1.00 R D        18.5    -0.47    0.41    -1.146       0.000   0.000
 1796.6548   2377274.7       18.23      1.00 D B        18.5    -0.06   -0.25     0.240       0.000   0.000
 1796.6548   2377274.7       14.95      1.00 R D        18.5     0.74    0.21     3.524       0.000   0.000
 1797.2102   2377477.5       20.33      1.00 R D        18.4    -0.73    0.37    -1.973       0.000   0.000
 1797.9841   2377760.2       18.56      1.00 D D        18.2     0.13   -0.36    -0.361       0.000   0.000
 1797.9841   2377760.2       18.42      1.00 D D        18.2     0.09   -0.42    -0.214       0.000   0.000
 1798.6039   2377986.6       19.89      1.00 R D        18.1    -1.16    0.64    -1.812       0.000   0.000
 1798.7629   2378044.7       22.16      1.00 D B        18.0     2.14   -0.52    -4.115       0.000   0.000
 1799.0698   2378156.7       41.07      1.00 D B        18.0     8.77   -0.38   -23.079       0.000   0.000
 1799.0698   2378156.7       37.60      1.00 D B        18.0     8.43   -0.43   -19.605       0.000   0.000
 1799.0698   2378156.7       26.09      1.00 D B        18.0     3.24   -0.40    -8.100       0.000   0.000
 1799.1546   2378187.7       22.37      1.00 R D        18.0    -0.92    0.21    -4.381       0.000   0.000
 1799.2743   2378231.4       19.07      1.00 D D        18.0     0.59   -0.54    -1.093       0.000   0.000
 1799.2743   2378231.4       19.69      1.00 D D        18.0     0.93   -0.54    -1.722       0.000   0.000
 1799.3043   2378242.4       15.48      1.00 D B        18.0    -0.97   -0.39     2.487       0.000   0.000
 1799.3043   2378242.4       11.54      1.00 D B        18.0    -1.80   -0.28     6.429       0.000   0.000
 1799.3045   2378242.5       15.03      1.00 R D        18.0     1.53    0.52     2.942       0.000   0.000
 1799.3699   2378266.4       31.29      1.00 D D        18.0     6.13   -0.46   -13.326       0.000   0.000
 1799.3699   2378266.4       19.85      1.00 D D        18.0     0.83   -0.44    -1.886       0.000   0.000
 1799.3699   2378266.4       19.44      1.00 D D        18.0     0.65   -0.44    -1.477       0.000   0.000
 1799.6764   2378378.3       18.65      1.00 D D        17.9     0.31   -0.43    -0.721       0.000   0.000
 1799.6765   2378378.3        8.85      1.00 R B        17.9     4.27    0.47     9.085       0.000   0.000
 1799.9702   2378485.6       39.95      1.00 D B        17.9     8.82   -0.40   -22.050       0.000   0.000
 1799.9702   2378485.6       12.25      1.00 R D        17.9     2.09    0.37     5.649       0.000   0.000
 1800.3419   2378621.4       14.26      1.00 D D        17.8    -1.32   -0.37     3.568       0.000   0.000
 1800.3536   2378625.6       17.32      1.00 D B        17.8    -0.21   -0.41     0.512       0.000   0.000
 1800.3561   2378626.6       16.85      1.00 R D        17.8     0.45    0.46     0.978       0.000   0.000
 1800.5038   2378680.5       16.26      1.00 D D        17.8    -0.54   -0.35     1.543       0.000   0.000
 1800.5039   2378680.6       -4.23      1.00 R B        17.8     8.81    0.40    22.025       0.000   0.000
 1800.5063   2378681.4       17.90      1.00 D D        17.8     0.04   -0.40    -0.100       0.000   0.000
 1800.5063   2378681.4       16.03      1.00 D D        17.8    -0.53   -0.30     1.767       0.000   0.000
 1800.7472   2378769.4       14.82      1.00 D D        17.8    -0.88   -0.30     2.933       0.000   0.000
 1800.9037   2378826.6       18.10      1.00 D D        17.7     0.11   -0.29    -0.379       0.000   0.000
 1800.9037   2378826.6       18.65      1.00 D D        17.7     0.26   -0.28    -0.929       0.000   0.000
 1800.9660   2378849.3       10.89      1.00 D D        17.7    -3.34   -0.49     6.816       0.000   0.000
 1801.0137   2378866.8       18.67      1.00 D B        17.7     0.33   -0.34    -0.971       0.000   0.000
 1801.0139   2378866.8       16.72      1.00 R D        17.7     0.36    0.37     0.973       0.000   0.000
 1801.2432   2378950.6       23.45      1.00 D B        17.7     2.55   -0.44    -5.795       0.000   0.000
 1801.2432   2378950.6       15.87      1.00 D B        17.7    -0.75   -0.42     1.786       0.000   0.000
 1801.2432   2378950.6       13.62      1.00 D B        17.7    -1.21   -0.30     4.033       0.000   0.000
 1801.2433   2378950.6       15.78      1.00 R D        17.7     0.84    0.45     1.867       0.000   0.000
 1801.2433   2378950.6       18.05      1.00 R D        17.7    -0.18    0.45    -0.400       0.000   0.000
 1801.2434   2378950.6        8.88      1.00 R D        17.7     2.72    0.31     8.774       0.000   0.000
 1801.3109   2378975.3       16.42      1.00 D D        17.6    -0.39   -0.32     1.219       0.000   0.000
 1801.3851   2379002.4       16.10      1.00 D D        17.6    -0.58   -0.38     1.526       0.000   0.000
 1801.3851   2379002.4       18.51      1.00 D D        17.6     0.33   -0.37    -0.892       0.000   0.000
 1801.3878   2379003.4       17.86      1.00 D D        17.6     0.08   -0.33    -0.242       0.000   0.000
 1801.3932   2379005.4       15.60      1.00 D D        17.6    -0.89   -0.44     2.023       0.000   0.000
 1801.3932   2379005.4       16.69      1.00 D D        17.6    -0.40   -0.43     0.930       0.000   0.000
 1801.3933   2379005.4       17.58      1.00 D D        17.6    -0.01   -0.23     0.043       0.000   0.000
 1801.3933   2379005.4       17.91      1.00 R B        17.6    -0.06    0.21    -0.286       0.000   0.000
 1801.3933   2379005.4       15.48      1.00 R B        17.6     0.90    0.42     2.143       0.000   0.000
 1801.8097   2379157.5       27.49      1.00 D B        17.5     3.98   -0.40    -9.950       0.000   0.000
 1801.8097   2379157.5       16.83      1.00 D B        17.5    -0.27   -0.38     0.711       0.000   0.000
 1801.8097   2379157.5       24.70      1.00 D B        17.5     2.58   -0.36    -7.167       0.000   0.000
 1801.8098   2379157.5       15.82      1.00 R D        17.5     0.67    0.39     1.718       0.000   0.000
 1801.8098   2379157.5       21.99      1.00 D B        17.5     1.69   -0.38    -4.447       0.000   0.000
 1801.8098   2379157.5       23.10      1.00 D B        17.5     2.17   -0.39    -5.564       0.000   0.000
 1801.8099   2379157.6       15.80      1.00 R D        17.5     0.61    0.35     1.743       0.000   0.000
 1801.8100   2379157.6       12.57      1.00 R D        17.5     1.84    0.37     4.973       0.000   0.000
 1801.8100   2379157.6       15.97      1.00 R D        17.5     0.58    0.37     1.568       0.000   0.000
 1801.8100   2379157.6       16.26      1.00 R D        17.5     0.50    0.39     1.282       0.000   0.000
 1801.8100   2379157.6       11.03      1.00 R D        17.5     2.54    0.39     6.513       0.000   0.000
 1802.1985   2379299.5       17.79      1.00 D D        17.5     0.13   -0.42    -0.310       0.000   0.000
 1802.5385   2379423.7       18.21      1.00 R D        17.4    -0.32    0.42    -0.762       0.000   0.000
 1802.5573   2379430.6       25.52      1.00 D B        17.4     2.02   -0.25    -8.080       0.000   0.000
 1802.5573   2379430.6       16.85      1.00 R D        17.4     0.13    0.22     0.591       0.000   0.000
 1802.6146   2379451.5       23.56      1.00 D B        17.4     2.45   -0.40    -6.125       0.000   0.000
 1802.6887   2379478.5       16.68      1.00 D D        17.4    -0.37   -0.49     0.755       0.000   0.000
 1802.6888   2379478.6        8.24      1.00 R B        17.4     4.87    0.53     9.189       0.000   0.000
 1802.8387   2379533.3       13.93      1.00 D D        17.4    -1.08   -0.31     3.484       0.000   0.000
 1803.1670   2379653.3       10.80      1.00 D D        17.4    -2.43   -0.37     6.568       0.000   0.000
 1803.1672   2379653.3        1.70      1.00 R B        17.4     5.64    0.36    15.667       0.000   0.000
 1804.3177   2380073.5       19.58      1.00 D B        17.2     0.82   -0.34    -2.412       0.000   0.000
 1804.3179   2380073.6       17.04      1.00 R D        17.2     0.04    0.31     0.129       0.000   0.000
 1804.5418   2380155.4       15.89      1.00 D D        17.1    -0.34   -0.27     1.259       0.000   0.000
 1804.5419   2380155.4       12.97      1.00 R B        17.1     1.17    0.28     4.179       0.000   0.000
 1804.9530   2380305.6       22.25      1.00 D D        17.1     2.83   -0.55    -5.145       0.000   0.000
 1804.9531   2380305.6       23.30      1.00 D D        17.1     2.91   -0.47    -6.191       0.000   0.000
 1804.9531   2380305.6       16.27      1.00 D D        17.1    -0.41   -0.49     0.837       0.000   0.000
 1804.9531   2380305.6       15.62      1.00 D D        17.1    -0.74   -0.50     1.480       0.000   0.000
 1804.9531   2380305.6       17.52      1.00 D D        17.1     0.24   -0.58    -0.414       0.000   0.000
 1804.9531   2380305.6       24.19      1.00 D D        17.1     3.40   -0.48    -7.083       0.000   0.000
 1804.9531   2380305.6       17.29      1.00 D D        17.1     0.10   -0.55    -0.182       0.000   0.000
 1804.9532   2380305.7        4.16      1.00 R B        17.1     6.86    0.53    12.943       0.000   0.000
 1805.1027   2380360.3       14.39      1.00 R B        17.1     0.86    0.32     2.688       0.000   0.000
 1805.2161   2380401.7       14.96      1.00 D B        17.1    -0.67   -0.32     2.094       0.000   0.000
 1805.2161   2380401.7       14.87      1.00 D B        17.1    -0.70   -0.32     2.188       0.000   0.000
 1805.2161   2380401.7       14.87      1.00 D B        17.1    -0.70   -0.32     2.188       0.000   0.000
 1805.2162   2380401.7       16.30      1.00 R D        17.1     0.22    0.29     0.759       0.000   0.000
 1805.2162   2380401.7       15.92      1.00 R D        17.1     0.34    0.30     1.133       0.000   0.000
 1805.2678   2380420.6       27.67      1.00 D D        17.0     5.42   -0.51   -10.627       0.000   0.000
 1805.2678   2380420.6       26.82      1.00 D D        17.0     5.28   -0.54    -9.778       0.000   0.000
 1805.3359   2380445.4       17.28      1.00 D D        17.0     0.08   -0.33    -0.242       0.000   0.000
 1805.3359   2380445.4       23.03      1.00 D D        17.0     1.32   -0.22    -6.000       0.000   0.000
 1805.3359   2380445.4       22.94      1.00 D D        17.0     1.30   -0.22    -5.909       0.000   0.000
 1805.3360   2380445.5        1.08      1.00 R B        17.0     3.19    0.20    15.950       0.000   0.000
 1805.3717   2380458.5       28.20      1.00 D B        17.0     3.80   -0.34   -11.176       0.000   0.000
 1805.3717   2380458.5       25.27      1.00 D B        17.0     2.72   -0.33    -8.242       0.000   0.000
 1805.3717   2380458.5       21.90      1.00 D B        17.0     1.61   -0.33    -4.879       0.000   0.000
 1805.3718   2380458.6       17.93      1.00 R D        17.0    -0.27    0.30    -0.900       0.000   0.000
 1805.3718   2380458.6       17.93      1.00 R D        17.0    -0.27    0.30    -0.900       0.000   0.000
 1805.3718   2380458.6       16.61      1.00 R D        17.0     0.12    0.29     0.414       0.000   0.000
 1805.4237   2380477.5       16.70      1.00 D D        17.0    -0.15   -0.47     0.319       0.000   0.000
 1805.4237   2380477.5       16.70      1.00 D D        17.0    -0.15   -0.47     0.319       0.000   0.000
 1805.4237   2380477.5       16.44      1.00 D D        17.0    -0.27   -0.47     0.574       0.000   0.000
 1805.4397   2380483.3       16.08      1.00 D D        17.0    -0.29   -0.31     0.935       0.000   0.000
 1805.4397   2380483.3       16.08      1.00 D D        17.0    -0.29   -0.31     0.935       0.000   0.000
 1805.4397   2380483.3       16.08      1.00 D D        17.0    -0.29   -0.31     0.935       0.000   0.000
 1805.4398   2380483.4       14.18      1.00 R B        17.0     0.82    0.29     2.828       0.000   0.000
 1805.4595   2380490.6       17.95      1.00 R D        17.0    -0.32    0.34    -0.941       0.000   0.000
 1805.4595   2380490.6       17.27      1.00 R D        17.0    -0.09    0.35    -0.257       0.000   0.000
 1805.4595   2380490.6       17.27      1.00 R D        17.0    -0.09    0.35    -0.257       0.000   0.000
 1805.5957   2380540.3       16.18      1.00 D D        17.0    -0.28   -0.35     0.800       0.000   0.000
 1805.5958   2380540.3        1.66      1.00 R B        17.0     3.83    0.25    15.320       0.000   0.000
 1805.5958   2380540.3        1.46      1.00 R B        17.0     3.88    0.25    15.520       0.000   0.000
 1805.6833   2380572.3       16.48      1.00 D D        17.0    -0.18   -0.37     0.486       0.000   0.000
 1805.6833   2380572.3       16.18      1.00 D D        17.0    -0.29   -0.37     0.784       0.000   0.000
 1805.6833   2380572.3       16.18      1.00 D D        17.0    -0.29   -0.37     0.784       0.000   0.000
 1805.6833   2380572.3       17.04      1.00 D D        17.0     0.03   -0.41    -0.073       0.000   0.000
 1805.6835   2380572.4        8.02      1.00 R B        17.0     3.31    0.37     8.946       0.000   0.000
 1805.8676   2380639.6       16.67      1.00 R D        16.9     0.10    0.39     0.256       0.000   0.000
 1805.8676   2380639.6       15.85      1.00 R D        16.9     0.41    0.38     1.079       0.000   0.000
 1805.8676   2380639.6       15.85      1.00 R D        16.9     0.41    0.38     1.079       0.000   0.000
 1806.4147   2380839.5       17.99      1.00 D B        16.9     0.35   -0.31    -1.129       0.000   0.000
 1806.4147   2380839.5       17.79      1.00 D B        16.9     0.29   -0.31    -0.935       0.000   0.000
 1806.4149   2380839.5       18.78      1.00 R D        16.9    -0.52    0.27    -1.926       0.000   0.000
 1806.4149   2380839.5        9.60      1.00 R D        16.9     1.96    0.27     7.259       0.000   0.000
 1807.2877   2381158.3       14.62      1.00 D D        16.8    -0.71   -0.33     2.152       0.000   0.000
 1807.2877   2381158.3       14.01      1.00 D D        16.8    -0.94   -0.34     2.765       0.000   0.000
 1807.7293   2381319.6       18.68      1.00 D B        16.7     0.82   -0.42    -1.952       0.000   0.000
 1807.9508   2381400.5       18.48      1.00 D B        16.7     0.39   -0.22    -1.773       0.000   0.000
 1807.9509   2381400.6        4.64      1.00 R D        16.7     3.50    0.29    12.069       0.000   0.000
 1808.0353   2381431.4       27.74      1.00 D B        16.7     5.19   -0.47   -11.043       0.000   0.000
 1808.0353   2381431.4       17.71      1.00 D B        16.7     0.48   -0.47    -1.021       0.000   0.000
 1808.2607   2381513.7       17.43      1.00 D D        16.6     0.35   -0.45    -0.778       0.000   0.000
 1808.3616   2381550.6       16.94      1.00 D B        16.6     0.11   -0.35    -0.314       0.000   0.000
 1808.3617   2381550.6       25.66      1.00 D B        16.6     3.16   -0.35    -9.029       0.000   0.000
 1808.3617   2381550.6       16.50      1.00 R D        16.6     0.05    0.38     0.132       0.000   0.000
 1808.3619   2381550.7       14.66      1.00 R D        16.6     0.67    0.34     1.971       0.000   0.000
 1808.5117   2381605.4       16.39      1.00 D D        16.6    -0.06   -0.29     0.207       0.000   0.000
 1808.5117   2381605.4       16.15      1.00 D D        16.6    -0.13   -0.29     0.448       0.000   0.000
 1808.5118   2381605.4       15.36      1.00 D D        16.6    -0.37   -0.30     1.233       0.000   0.000
 1808.5147   2381606.5       30.62      1.00 D D        16.6     5.19   -0.37   -14.027       0.000   0.000
 1808.5802   2381630.4       14.08      1.00 D D        16.6    -1.05   -0.42     2.500       0.000   0.000
 1808.5802   2381630.4       12.32      1.00 D D        16.6    -1.79   -0.42     4.262       0.000   0.000
 1808.6077   2381640.4       23.84      1.00 D B        16.6     3.34   -0.46    -7.261       0.000   0.000
 1808.6077   2381640.4       19.43      1.00 D B        16.6     1.31   -0.46    -2.848       0.000   0.000
 1808.6078   2381640.5       16.96      1.00 R D        16.6    -0.16    0.42    -0.381       0.000   0.000
 1808.6078   2381640.5       16.77      1.00 R D        16.6    -0.08    0.42    -0.190       0.000   0.000
 1808.8319   2381722.4       17.25      1.00 D D        16.5     0.25   -0.35    -0.714       0.000   0.000
 1809.0301   2381794.7       16.47      1.00 R D        16.5     0.01    0.34     0.029       0.000   0.000
 1809.0301   2381794.7       16.33      1.00 R D        16.5     0.06    0.37     0.162       0.000   0.000
 1809.0301   2381794.7       16.33      1.00 R D        16.5     0.06    0.37     0.162       0.000   0.000
 1809.1577   2381841.3       16.51      1.00 D D        16.5     0.01   -0.40    -0.025       0.000   0.000
 1809.2542   2381876.6       24.34      1.00 D B        16.5     3.38   -0.43    -7.860       0.000   0.000
 1809.2542   2381876.6       28.20      1.00 D B        16.5     5.04   -0.43   -11.721       0.000   0.000
 1809.2544   2381876.7       19.96      1.00 R D        16.5    -1.50    0.43    -3.488       0.000   0.000
 1809.3257   2381902.7       13.84      1.00 D B        16.5    -1.00   -0.38     2.632       0.000   0.000
 1809.3258   2381902.7        5.55      1.00 R D        16.5     3.93    0.36    10.917       0.000   0.000
 1809.4758   2381957.6       31.53      1.00 D D        16.5     5.88   -0.39   -15.077       0.000   0.000
 1809.4904   2381962.9       15.78      1.00 D B        16.5    -0.29   -0.43     0.674       0.000   0.000
 1809.4906   2381962.9        9.62      1.00 R D        16.5     3.21    0.47     6.830       0.000   0.000
 1809.7410   2382054.4       17.14      1.00 R D        16.4    -0.35    0.49    -0.714       0.000   0.000
 1809.8643   2382099.4       11.80      1.00 D D        16.4    -1.66   -0.36     4.611       0.000   0.000
 1809.8645   2382099.5       13.41      1.00 R B        16.4     1.17    0.39     3.000       0.000   0.000
 1809.9546   2382132.4        7.68      1.00 D D        16.4    -3.14   -0.36     8.722       0.000   0.000
 1809.9651   2382136.3       -3.39      1.00 R B        16.4    -4.75   -0.24    19.792       0.000   0.000
 1810.0399   2382163.6       15.95      1.00 D D        16.4    -0.17   -0.38     0.447       0.000   0.000
 1810.0399   2382163.6       15.66      1.00 D D        16.4    -0.30   -0.41     0.732       0.000   0.000
 1810.0399   2382163.6       16.33      1.00 D D        16.4    -0.03   -0.46     0.065       0.000   0.000
 1810.0399   2382163.6       14.89      1.00 D D        16.4    -0.71   -0.47     1.511       0.000   0.000
 1810.1331   2382197.6       15.82      1.00 D B        16.4    -0.20   -0.35     0.571       0.000   0.000
 1810.3542   2382278.4       15.45      1.00 D D        16.4    -0.33   -0.36     0.917       0.000   0.000
 1810.4531   2382314.5       16.05      1.00 D D        16.4    -0.13   -0.42     0.310       0.000   0.000
 1810.5075   2382334.4       19.11      1.00 R B        16.3    -1.05    0.38    -2.763       0.000   0.000
 1810.5628   2382354.6       25.42      1.00 D B        16.3     3.45   -0.38    -9.079       0.000   0.000
 1810.5629   2382354.6       17.90      1.00 R D        16.3    -0.56    0.36    -1.556       0.000   0.000
 1810.7130   2382409.4       16.23      1.00 D B        16.3    -0.05   -0.51     0.098       0.000   0.000
 1810.7131   2382409.4       17.16      1.00 R D        16.3    -0.40    0.48    -0.833       0.000   0.000
 1810.9545   2382497.6       18.67      1.00 D B        16.3     0.52   -0.22    -2.364       0.000   0.000
 1810.9546   2382497.7        6.88      1.00 R D        16.3     1.98    0.21     9.429       0.000   0.000
 1811.0504   2382532.7       16.12      1.00 R D        16.3     0.05    0.29     0.172       0.000   0.000
 1811.1616   2382573.3       16.48      1.00 D D        16.3     0.06   -0.31    -0.194       0.000   0.000
 1811.1617   2382573.3       16.48      1.00 D D        16.3     0.08   -0.40    -0.200       0.000   0.000
 1811.1617   2382573.3       16.98      1.00 D D        16.3     0.28   -0.40    -0.700       0.000   0.000
 1811.1617   2382573.3       17.08      1.00 D D        16.3     0.31   -0.39    -0.795       0.000   0.000
 1811.1618   2382573.3       15.28      1.00 D D        16.3    -0.24   -0.24     1.000       0.000   0.000
 1811.1619   2382573.4       17.01      1.00 R B        16.3    -0.16    0.22    -0.727       0.000   0.000
 1811.1619   2382573.4       16.75      1.00 R B        16.3    -0.22    0.47    -0.468       0.000   0.000
 1811.1619   2382573.4       13.24      1.00 R B        16.3     1.28    0.42     3.048       0.000   0.000
 1811.1619   2382573.4       16.66      1.00 R B        16.3    -0.16    0.43    -0.372       0.000   0.000
 1811.1785   2382579.5       16.74      1.00 D D        16.3     0.12   -0.26    -0.462       0.000   0.000
 1811.2329   2382599.3       15.08      1.00 D D        16.3    -0.55   -0.46     1.196       0.000   0.000
 1811.5350   2382709.6       15.91      1.00 D B        16.2    -0.07   -0.21     0.333       0.000   0.000
 1811.5350   2382709.7       16.40      1.00 R D        16.2    -0.04    0.26    -0.154       0.000   0.000
 1811.5358   2382709.9       16.25      1.00 D B        16.2     0.00   -0.32     0.000       0.000   0.000
 1811.5650   2382720.6       14.76      1.00 D D        16.2    -0.64   -0.43     1.488       0.000   0.000
 1811.6032   2382734.6       21.41      1.00 R D        16.2    -2.48    0.48    -5.167       0.000   0.000
 1811.6032   2382734.6       17.22      1.00 R D        16.2    -0.47    0.48    -0.979       0.000   0.000
 1811.6492   2382751.4       18.17      1.00 D D        16.2     0.89   -0.46    -1.935       0.000   0.000
 1811.6684   2382758.4       10.58      1.00 D D        16.2    -1.81   -0.32     5.656       0.000   0.000
 1811.6685   2382758.4       17.73      1.00 R B        16.2    -0.36    0.24    -1.500       0.000   0.000
 1811.6685   2382758.4       16.15      1.00 D D        16.2    -0.04   -0.48     0.083       0.000   0.000
 1811.6687   2382758.5       16.54      1.00 R B        16.2    -0.14    0.46    -0.304       0.000   0.000
 1811.7591   2382791.5       25.13      1.00 D B        16.2     2.85   -0.32    -8.906       0.000   0.000
 1811.7592   2382791.5       21.09      1.00 D B        16.2     1.46   -0.30    -4.867       0.000   0.000
 1811.7592   2382791.6       17.62      1.00 R D        16.2    -0.42    0.30    -1.400       0.000   0.000
 1811.7592   2382791.6       16.66      1.00 R D        16.2    -0.13    0.30    -0.433       0.000   0.000
 1811.8077   2382809.3       16.08      1.00 D D        16.2    -0.06   -0.42     0.143       0.000   0.000
 1811.8085   2382809.6       13.11      1.00 D D        16.2    -1.12   -0.36     3.111       0.000   0.000
 1811.8185   2382813.2       11.00      1.00 D D        16.2    -2.61   -0.50     5.220       0.000   0.000
 1811.9103   2382846.8       13.51      1.00 D D        16.2    -1.54   -0.57     2.702       0.000   0.000
 1811.9781   2382871.5       10.91      1.00 D D        16.2    -2.38   -0.45     5.289       0.000   0.000
 1812.0963   2382914.7       40.37      1.00 D B        16.2     8.95   -0.37   -24.189       0.000   0.000
 1812.0963   2382914.7       19.77      1.00 D B        16.2     1.15   -0.32    -3.594       0.000   0.000
 1812.0965   2382914.7       12.82      1.00 R D        16.2     1.11    0.33     3.364       0.000   0.000
 1812.2840   2382983.2       16.44      1.00 D D        16.1     0.08   -0.27    -0.296       0.000   0.000
 1812.2841   2382983.3       13.34      1.00 R B        16.1     0.73    0.26     2.808       0.000   0.000
 1812.3952   2383023.9        7.92      1.00 D D        16.1    -2.87   -0.35     8.200       0.000   0.000
 1812.5449   2383078.5       -2.06      1.00 D D        16.1    -7.44   -0.41    18.146       0.000   0.000
 1812.5779   2383090.6       21.26      1.00 D B        16.1     2.64   -0.51    -5.176       0.000   0.000
 1812.5779   2383090.6       16.92      1.00 D B        16.1     0.42   -0.50    -0.840       0.000   0.000
 1812.5780   2383090.6       15.11      1.00 R D        16.1     0.45    0.46     0.978       0.000   0.000
 1812.5780   2383090.6       15.02      1.00 R D        16.1     0.49    0.46     1.065       0.000   0.000
 1812.5780   2383090.6       14.36      1.00 R D        16.1     0.81    0.47     1.723       0.000   0.000
 1812.5781   2383090.6       14.21      1.00 R D        16.1     0.75    0.40     1.875       0.000   0.000
 1812.6579   2383119.8       17.01      1.00 D B        16.1     0.45   -0.48    -0.938       0.000   0.000
 1812.6580   2383119.8       15.54      1.00 R D        16.1     0.22    0.42     0.524       0.000   0.000
 1812.7996   2383171.5       15.50      1.00 D D        16.0    -0.28   -0.52     0.538       0.000   0.000
 1812.7998   2383171.6       16.80      1.00 D D        16.0     0.42   -0.55    -0.764       0.000   0.000
 1812.8046   2383173.4       26.74      1.00 D B        16.0     3.96   -0.37   -10.703       0.000   0.000
 1812.8047   2383173.4        5.04      1.00 R D        16.0     3.30    0.30    11.000       0.000   0.000
 1812.8047   2383173.4       21.49      1.00 D B        16.0     2.29   -0.42    -5.452       0.000   0.000
 1812.8048   2383173.4       17.06      1.00 R D        16.0    -0.46    0.45    -1.022       0.000   0.000
 1812.8048   2383173.5       14.62      1.00 R D        16.0     0.58    0.41     1.415       0.000   0.000
 1812.8072   2383174.3       20.10      1.00 D B        16.0     2.52   -0.62    -4.065       0.000   0.000
 1812.8072   2383174.3       25.90      1.00 D B        16.0     5.82   -0.59    -9.864       0.000   0.000
 1812.8073   2383174.4       14.73      1.00 R D        16.0     0.77    0.59     1.305       0.000   0.000
 1812.8076   2383174.5       25.88      1.00 D B        16.0     5.02   -0.51    -9.843       0.000   0.000
 1812.8076   2383174.5       20.37      1.00 D B        16.0     2.25   -0.52    -4.327       0.000   0.000
 1812.8076   2383174.5       19.88      1.00 D B        16.0     2.00   -0.52    -3.846       0.000   0.000
 1812.8076   2383174.5       15.27      1.00 D B        16.0    -0.33   -0.43     0.767       0.000   0.000
 1812.8077   2383174.5       16.66      1.00 R D        16.0    -0.29    0.47    -0.617       0.000   0.000
 1812.8077   2383174.5       16.15      1.00 R D        16.0    -0.05    0.46    -0.109       0.000   0.000
 1812.8077   2383174.5       15.40      1.00 R D        16.0     0.25    0.39     0.641       0.000   0.000
 1812.8986   2383207.7       16.52      1.00 D B        16.0     0.15   -0.30    -0.500       0.000   0.000
 1812.9419   2383223.5       15.07      1.00 D D        16.0    -0.35   -0.37     0.946       0.000   0.000
 1812.9421   2383223.6       15.46      1.00 D D        16.0    -0.21   -0.38     0.553       0.000   0.000
 1812.9530   2383227.6       15.27      1.00 D D        16.0    -0.43   -0.58     0.741       0.000   0.000
 1812.9530   2383227.6       15.01      1.00 D D        16.0    -0.52   -0.52     1.000       0.000   0.000
 1812.9572   2383229.1       20.55      1.00 D D        16.0     2.59   -0.57    -4.544       0.000   0.000
 1812.9573   2383229.2        2.30      1.00 R B        16.0     7.95    0.58    13.707       0.000   0.000
 1812.9576   2383229.3       18.61      1.00 D D        16.0     0.91   -0.35    -2.600       0.000   0.000
 1812.9577   2383229.3       20.99      1.00 D D        16.0     2.49   -0.50    -4.980       0.000   0.000
 1812.9578   2383229.3       24.34      1.00 D D        16.0     3.75   -0.45    -8.333       0.000   0.000
 1812.9579   2383229.4       21.05      1.00 D D        16.0     2.42   -0.48    -5.042       0.000   0.000
 1812.9580   2383229.4        3.61      1.00 D D        16.0    -3.10   -0.25    12.400       0.000   0.000
 1812.9581   2383229.4       21.21      1.00 D D        16.0     2.55   -0.49    -5.204       0.000   0.000
 1812.9581   2383229.4        4.17      1.00 R B        16.0     3.67    0.31    11.839       0.000   0.000
 1812.9777   2383236.6       27.80      1.00 D B        16.0     2.36   -0.20   -11.800       0.000   0.000
 1812.9777   2383236.6       25.17      1.00 D B        16.0     2.20   -0.24    -9.167       0.000   0.000
 1812.9778   2383236.6       15.35      1.00 R D        16.0     0.13    0.20     0.650       0.000   0.000
 1813.0486   2383262.5       19.87      1.00 D B        16.0     1.55   -0.40    -3.875       0.000   0.000
 1813.0486   2383262.5       16.25      1.00 D B        16.0     0.10   -0.40    -0.250       0.000   0.000
 1813.0486   2383262.5       15.86      1.00 D B        16.0    -0.05   -0.37     0.135       0.000   0.000
 1813.0488   2383262.6       25.88      1.00 R D        16.0    -3.56    0.36    -9.889       0.000   0.000
 1813.0488   2383262.6       25.85      1.00 R D        16.0    -3.45    0.35    -9.857       0.000   0.000
 1813.0488   2383262.6       15.25      1.00 R D        16.0     0.26    0.35     0.743       0.000   0.000
 1813.1769   2383309.4       14.12      1.00 D D        16.0    -0.93   -0.50     1.860       0.000   0.000
 1813.1769   2383309.4       15.58      1.00 D D        16.0    -0.20   -0.50     0.400       0.000   0.000
 1813.1769   2383309.4       16.18      1.00 D D        16.0     0.11   -0.57    -0.193       0.000   0.000
 1813.1769   2383309.4       16.50      1.00 D D        16.0     0.26   -0.50    -0.520       0.000   0.000
 1813.1821   2383311.3       16.10      1.00 D D        16.0     0.05   -0.44    -0.114       0.000   0.000
 1813.1822   2383311.3       20.61      1.00 R B        16.0    -1.25    0.27    -4.630       0.000   0.000
 1813.1822   2383311.3       17.70      1.00 R B        16.0    -0.43    0.25    -1.720       0.000   0.000
 1813.2669   2383342.2       11.14      1.00 D D        16.0    -2.08   -0.43     4.837       0.000   0.000
 1813.2669   2383342.2        7.00      1.00 D D        16.0    -3.77   -0.42     8.976       0.000   0.000
 1813.2670   2383342.3       -1.34      1.00 R B        16.0     7.62    0.44    17.318       0.000   0.000
 1813.2723   2383344.2       15.14      1.00 D D        16.0    -0.34   -0.41     0.829       0.000   0.000
 1813.2725   2383344.3        0.67      1.00 R B        16.0     6.12    0.40    15.300       0.000   0.000
 1813.2921   2383351.4       18.89      1.00 D B        16.0     1.11   -0.38    -2.921       0.000   0.000
 1813.2922   2383351.5       17.49      1.00 R D        16.0    -0.50    0.33    -1.515       0.000   0.000
 1813.2922   2383351.5       14.27      1.00 R D        16.0     0.63    0.37     1.703       0.000   0.000
 1813.4761   2383418.6       14.48      1.00 R D        16.0     0.84    0.57     1.474       0.000   0.000
 1813.4974   2383426.4       15.31      1.00 D D        16.0    -0.14   -0.22     0.636       0.000   0.000
 1813.5249   2383436.5       14.35      1.00 D D        15.9    -0.43   -0.27     1.593       0.000   0.000
 1813.5249   2383436.5       15.64      1.00 D D        15.9    -0.10   -0.32     0.312       0.000   0.000
 1813.5249   2383436.5       20.99      1.00 D D        15.9     1.11   -0.22    -5.045       0.000   0.000
 1813.5250   2383436.5       14.45      1.00 D D        15.9    -0.45   -0.30     1.500       0.000   0.000
 1813.5278   2383437.5       15.99      1.00 D D        15.9     0.01   -0.25    -0.040       0.000   0.000
 1813.5278   2383437.5       15.23      1.00 D D        15.9    -0.25   -0.35     0.714       0.000   0.000
 1813.5280   2383437.6        0.17      1.00 R B        15.9     4.26    0.27    15.778       0.000   0.000
 1813.5333   2383439.5       13.78      1.00 R D        15.9     0.65    0.30     2.167       0.000   0.000
 1813.6153   2383469.5       15.00      1.00 R D        15.9     0.30    0.32     0.938       0.000   0.000
 1813.7009   2383500.7       34.47      1.00 D B        15.9     6.49   -0.35   -18.543       0.000   0.000
 1813.7030   2383501.5       17.57      1.00 R D        15.9    -0.82    0.50    -1.640       0.000   0.000
 1813.8508   2383555.5       37.70      1.00 D D        15.9     7.19   -0.33   -21.788       0.000   0.000
 1813.9103   2383577.2       14.68      1.00 D D        15.9    -0.37   -0.30     1.233       0.000   0.000
 1813.9899   2383606.3       15.41      1.00 D D        15.9    -0.21   -0.43     0.488       0.000   0.000
 1814.0011   2383610.4       11.93      1.00 D D        15.9    -1.47   -0.37     3.973       0.000   0.000
 1814.0749   2383637.4       13.84      1.00 D D        15.9    -0.92   -0.45     2.044       0.000   0.000
 1814.0862   2383641.5       14.42      1.00 D D        15.9    -0.79   -0.54     1.463       0.000   0.000
 1814.0862   2383641.5       14.88      1.00 D D        15.9    -0.54   -0.54     1.000       0.000   0.000
 1814.7486   2383883.4       24.18      1.00 D B        15.8     3.37   -0.40    -8.425       0.000   0.000
 1814.7486   2383883.4       16.80      1.00 D B        15.8     0.46   -0.44    -1.045       0.000   0.000
 1814.7486   2383883.4       24.49      1.00 D B        15.8     4.11   -0.47    -8.745       0.000   0.000
 1814.7487   2383883.5       11.70      1.00 R D        15.8     1.74    0.43     4.047       0.000   0.000
 1814.7487   2383883.5       13.33      1.00 R D        15.8     1.04    0.43     2.419       0.000   0.000
 1814.9112   2383942.8       16.65      1.00 R D        15.7    -0.26    0.28    -0.929       0.000   0.000
 1815.1321   2384023.5       15.73      1.00 D D        15.7     0.02   -0.44    -0.045       0.000   0.000
 1815.1321   2384023.5       15.32      1.00 D D        15.7    -0.16   -0.44     0.364       0.000   0.000
 1815.1322   2384023.6        1.18      1.00 R B        15.7     7.11    0.49    14.510       0.000   0.000
 1815.8881   2384299.6        2.12      1.00 R D        15.6     5.53    0.41    13.488       0.000   0.000
 1816.2789   2384442.4       20.72      1.00 D B        15.6     2.47   -0.48    -5.146       0.000   0.000
 1816.5036   2384524.4       13.55      1.00 D D        15.5    -0.62   -0.31     2.000       0.000   0.000
 1816.5036   2384524.4       13.08      1.00 D D        15.5    -0.74   -0.30     2.467       0.000   0.000
 1816.8653   2384656.6       19.58      1.00 D B        15.5     1.79   -0.44    -4.068       0.000   0.000
 1816.8655   2384656.6       14.76      1.00 R D        15.5     0.34    0.45     0.756       0.000   0.000
 1816.9331   2384681.3       11.38      1.00 R D        15.5     2.35    0.57     4.123       0.000   0.000
 1817.0894   2384738.4       23.67      1.00 D B        15.5     3.93   -0.48    -8.188       0.000   0.000
 1817.0894   2384738.4       22.67      1.00 D B        15.5     3.45   -0.48    -7.188       0.000   0.000
 1817.0895   2384738.4       15.71      1.00 R D        15.5    -0.10    0.44    -0.227       0.000   0.000
 1817.1065   2384744.7       26.26      1.00 D B        15.5     4.53   -0.42   -10.786       0.000   0.000
 1817.1065   2384744.7       26.05      1.00 D B        15.5     4.44   -0.42   -10.571       0.000   0.000
 1817.1066   2384744.7       14.05      1.00 R D        15.5     0.60    0.42     1.429       0.000   0.000
 1817.1066   2384744.7       13.86      1.00 R D        15.5     0.68    0.42     1.619       0.000   0.000
 1817.1066   2384744.7       13.28      1.00 R D        15.5     0.90    0.41     2.195       0.000   0.000
 1817.6423   2384940.3       13.11      1.00 D D        15.4    -0.77   -0.34     2.265       0.000   0.000
 1817.9875   2385066.4       20.64      1.00 D B        15.3     2.72   -0.51    -5.333       0.000   0.000
 1817.9875   2385066.4       18.64      1.00 D B        15.3     1.70   -0.51    -3.333       0.000   0.000
 1817.9875   2385066.4       18.03      1.00 D B        15.3     1.39   -0.51    -2.725       0.000   0.000
 1817.9876   2385066.5       14.63      1.00 R D        15.3     0.31    0.46     0.674       0.000   0.000
 1817.9876   2385066.5       14.41      1.00 R D        15.3     0.41    0.46     0.891       0.000   0.000
 1817.9876   2385066.5       14.13      1.00 R D        15.3     0.54    0.46     1.174       0.000   0.000
 1817.9876   2385066.5       14.13      1.00 R D        15.3     0.54    0.46     1.174       0.000   0.000
 1817.9876   2385066.5       14.02      1.00 R D        15.3     0.59    0.46     1.283       0.000   0.000
 1817.9962   2385069.6       17.01      1.00 D B        15.3     0.75   -0.44    -1.705       0.000   0.000
 1818.0811   2385100.6       16.80      1.00 R D        15.3    -0.68    0.45    -1.511       0.000   0.000
 1818.0811   2385100.6       15.91      1.00 R D        15.3    -0.28    0.45    -0.622       0.000   0.000
 1818.1184   2385114.3       16.12      1.00 D D        15.3     0.29   -0.35    -0.829       0.000   0.000
 1818.1185   2385114.3       15.85      1.00 D D        15.3     0.14   -0.25    -0.560       0.000   0.000
 1818.2774   2385172.3       15.20      1.00 D D        15.3    -0.02   -0.26     0.077       0.000   0.000
 1818.3544   2385200.5       16.57      1.00 D D        15.3     0.68   -0.52    -1.308       0.000   0.000
 1818.3544   2385200.5       15.88      1.00 D D        15.3     0.32   -0.52    -0.615       0.000   0.000
 1818.3544   2385200.5       15.88      1.00 D D        15.3     0.32   -0.52    -0.615       0.000   0.000
 1818.3544   2385200.5       15.17      1.00 D D        15.3    -0.05   -0.52     0.096       0.000   0.000
 1819.1919   2385506.3       13.35      1.00 R D        15.2     0.75    0.41     1.829       0.000   0.000
 1819.1919   2385506.3       11.23      1.00 R D        15.2     1.66    0.42     3.952       0.000   0.000
 1819.1919   2385506.3        8.11      1.00 R D        15.2     2.83    0.40     7.075       0.000   0.000
 1819.2798   2385538.5        9.63      1.00 R D        15.2     2.66    0.48     5.542       0.000   0.000
 1819.2798   2385538.5       10.19      1.00 R D        15.2     2.39    0.48     4.979       0.000   0.000
 1819.6855   2385686.6       19.79      1.00 D B        15.1     1.91   -0.41    -4.659       0.000   0.000
 1819.7703   2385717.6       19.49      1.00 D B        15.1     1.79   -0.41    -4.366       0.000   0.000
 1820.0847   2385832.4       31.06      1.00 D B        15.1     6.07   -0.38   -15.974       0.000   0.000
 1820.0848   2385832.5       13.94      1.00 R D        15.1     0.41    0.36     1.139       0.000   0.000
 1820.3262   2385920.6       19.60      1.00 D B        15.0     1.37   -0.30    -4.567       0.000   0.000
 1820.3262   2385920.6       18.84      1.00 D B        15.0     1.18   -0.31    -3.806       0.000   0.000
 1820.3263   2385920.7       15.94      1.00 R D        15.0    -0.29    0.32    -0.906       0.000   0.000
 1820.6571   2386041.5       27.48      1.00 D B        15.0     5.88   -0.47   -12.511       0.000   0.000
 1820.6572   2386041.5       13.10      1.00 R D        15.0     0.86    0.46     1.870       0.000   0.000
 1820.7280   2386067.4       39.72      1.00 D B        15.0     7.43   -0.30   -24.767       0.000   0.000
 1821.0547   2386186.7       20.77      1.00 D B        14.9     1.53   -0.26    -5.885       0.000   0.000
 1821.0547   2386186.7       20.89      1.00 D B        14.9     1.50   -0.25    -6.000       0.000   0.000
 1821.0548   2386186.8       14.16      1.00 R D        14.9     0.19    0.26     0.731       0.000   0.000
 1821.0548   2386186.8       13.93      1.00 R D        14.9     0.26    0.27     0.963       0.000   0.000
 1821.0999   2386203.2       14.10      1.00 D D        14.9    -0.35   -0.45     0.778       0.000   0.000
 1821.0999   2386203.2       14.97      1.00 D D        14.9     0.05   -0.55    -0.091       0.000   0.000
 1821.1000   2386203.3       14.81      1.00 D D        14.9    -0.03   -0.46     0.065       0.000   0.000
 1821.1000   2386203.3       14.25      1.00 D D        14.9    -0.26   -0.41     0.634       0.000   0.000
 1821.1000   2386203.3       15.28      1.00 D D        14.9     0.14   -0.35    -0.400       0.000   0.000
 1821.1001   2386203.3       -8.46      1.00 R B        14.9     8.17    0.35    23.343       0.000   0.000
 1821.2787   2386268.5       14.58      1.00 D D        14.8    -0.11   -0.41     0.268       0.000   0.000
 1821.2787   2386268.5       14.38      1.00 D D        14.8    -0.19   -0.41     0.463       0.000   0.000
 1821.2788   2386268.6        1.82      1.00 R B        14.8     5.86    0.45    13.022       0.000   0.000
 1821.2788   2386268.6       -6.56      1.00 R B        14.8     9.63    0.45    21.400       0.000   0.000
 1821.3440   2386292.4       11.04      1.00 D D        14.8    -2.20   -0.58     3.793       0.000   0.000
 1821.3440   2386292.4       10.91      1.00 D D        14.8    -1.92   -0.49     3.918       0.000   0.000
 1821.3912   2386309.6       16.75      1.00 D B        14.8     0.83   -0.43    -1.930       0.000   0.000
 1821.3912   2386309.6       15.26      1.00 D B        14.8     0.18   -0.41    -0.439       0.000   0.000
 1821.3912   2386309.6       14.40      1.00 D B        14.8    -0.18   -0.43     0.419       0.000   0.000
 1821.3913   2386309.7       16.37      1.00 R D        14.8    -0.62    0.40    -1.550       0.000   0.000
 1821.3913   2386309.7       15.87      1.00 R D        14.8    -0.42    0.40    -1.050       0.000   0.000
 1821.3913   2386309.7       14.87      1.00 R D        14.8    -0.02    0.40    -0.050       0.000   0.000
 1821.4569   2386333.6       18.37      1.00 D B        14.8     0.82   -0.23    -3.565       0.000   0.000
 1821.4569   2386333.6       17.90      1.00 D B        14.8     0.71   -0.23    -3.087       0.000   0.000
 1821.4570   2386333.7       14.70      1.00 R D        14.8     0.03    0.28     0.107       0.000   0.000
 1821.4570   2386333.7       14.18      1.00 R D        14.8     0.17    0.27     0.630       0.000   0.000
 1821.4570   2386333.7       14.07      1.00 R D        14.8     0.20    0.27     0.741       0.000   0.000
 1821.5550   2386369.5       21.88      1.00 D B        14.8     3.12   -0.44    -7.091       0.000   0.000
 1821.5579   2386370.5       16.91      1.00 D B        14.8     1.21   -0.57    -2.123       0.000   0.000
 1821.5579   2386370.5       17.26      1.00 D B        14.8     1.16   -0.47    -2.468       0.000   0.000
 1821.5579   2386370.5       23.59      1.00 D B        14.8     3.61   -0.41    -8.805       0.000   0.000
 1821.5579   2386370.5       20.76      1.00 D B        14.8     3.70   -0.62    -5.968       0.000   0.000
 1821.5579   2386370.5       14.81      1.00 D B        14.8     0.01   -0.48    -0.021       0.000   0.000
 1821.5580   2386370.5       14.31      1.00 D B        14.8    -0.27   -0.56     0.482       0.000   0.000
 1821.5580   2386370.5       19.63      1.00 D B        14.8     2.42   -0.50    -4.840       0.000   0.000
 1821.5580   2386370.5       20.10      1.00 D B        14.8     1.86   -0.35    -5.314       0.000   0.000
 1821.5580   2386370.6        5.29      1.00 R D        14.8     5.70    0.60     9.500       0.000   0.000
 1821.5580   2386370.6       16.19      1.00 D B        14.8     0.66   -0.47    -1.404       0.000   0.000
 1821.5580   2386370.6       14.10      1.00 R D        14.8     0.26    0.38     0.684       0.000   0.000
 1821.5580   2386370.6       17.06      1.00 R D        14.8    -1.00    0.44    -2.273       0.000   0.000
 1821.5580   2386370.6       14.52      1.00 R D        14.8     0.14    0.53     0.264       0.000   0.000
 1821.5580   2386370.6       14.16      1.00 R D        14.8     0.37    0.59     0.627       0.000   0.000
 1821.5580   2386370.6       15.03      1.00 R D        14.8    -0.08    0.33    -0.242       0.000   0.000
 1821.5580   2386370.6       13.67      1.00 R D        14.8     0.66    0.59     1.119       0.000   0.000
 1821.5581   2386370.6        7.11      1.00 R D        14.8     4.07    0.53     7.679       0.000   0.000
 1821.5637   2386372.6       15.19      1.00 R D        14.8    -0.24    0.59    -0.407       0.000   0.000
 1821.6916   2386419.4       14.14      1.00 D D        14.8    -0.23   -0.37     0.622       0.000   0.000
 1821.7679   2386447.2       12.67      1.00 D D        14.7    -0.87   -0.42     2.071       0.000   0.000
 1821.7820   2386452.4       28.04      1.00 D B        14.7     7.71   -0.58   -13.293       0.000   0.000
 1821.7820   2386452.4       21.99      1.00 D B        14.7     2.97   -0.41    -7.244       0.000   0.000
 1821.7820   2386452.4       22.59      1.00 D B        14.7     3.53   -0.45    -7.844       0.000   0.000
 1821.7820   2386452.4       18.90      1.00 D B        14.7     2.16   -0.52    -4.154       0.000   0.000
 1821.7820   2386452.4       18.63      1.00 D B        14.7     2.10   -0.54    -3.889       0.000   0.000
 1821.7820   2386452.4       19.48      1.00 D B        14.7     2.75   -0.58    -4.741       0.000   0.000
 1821.7821   2386452.4       16.56      1.00 D B        14.7     1.07   -0.59    -1.814       0.000   0.000
 1821.7821   2386452.4       28.61      1.00 D B        14.7     7.35   -0.53   -13.868       0.000   0.000
 1821.7821   2386452.4       14.27      1.00 R D        14.7     0.18    0.38     0.474       0.000   0.000
 1821.7821   2386452.4        8.70      1.00 R D        14.7     2.90    0.48     6.042       0.000   0.000
 1821.7821   2386452.4       14.34      1.00 R D        14.7     0.23    0.57     0.404       0.000   0.000
 1821.7821   2386452.4       13.34      1.00 R D        14.7     0.80    0.57     1.404       0.000   0.000
 1821.7821   2386452.4       14.97      1.00 R D        14.7    -0.11    0.49    -0.224       0.000   0.000
 1821.7821   2386452.4       11.73      1.00 R D        14.7     1.63    0.54     3.019       0.000   0.000
 1821.7822   2386452.4       14.11      1.00 R D        14.7     0.34    0.54     0.630       0.000   0.000
 1821.7822   2386452.4       11.24      1.00 R D        14.7     1.68    0.48     3.500       0.000   0.000
 1821.7822   2386452.4       13.68      1.00 R D        14.7     0.52    0.49     1.061       0.000   0.000
 1821.7875   2386454.4       27.53      1.00 D B        14.7     5.37   -0.42   -12.786       0.000   0.000
 1821.7875   2386454.4       13.05      1.00 R D        14.7     0.78    0.46     1.696       0.000   0.000
 1821.9325   2386507.3       14.43      1.00 D D        14.7    -0.14   -0.50     0.280       0.000   0.000
 1821.9325   2386507.4       15.02      1.00 D D        14.7     0.15   -0.49    -0.306       0.000   0.000
 1821.9326   2386507.4       10.65      1.00 R B        14.7     1.99    0.49     4.061       0.000   0.000
 1822.1052   2386570.4       17.32      1.00 D B        14.7     1.16   -0.44    -2.636       0.000   0.000
 1822.1053   2386570.5       14.92      1.00 R D        14.7    -0.10    0.42    -0.238       0.000   0.000
 1822.1568   2386589.3       31.57      1.00 D D        14.7     3.55   -0.21   -16.905       0.000   0.000
 1822.1568   2386589.3       14.54      1.00 D D        14.7    -0.04   -0.32     0.125       0.000   0.000
 1822.3273   2386651.5       14.16      1.00 D D        14.6    -0.20   -0.42     0.476       0.000   0.000
 1822.3294   2386652.3       14.40      1.00 D D        14.6    -0.05   -0.21     0.238       0.000   0.000
 1822.5028   2386715.6       22.92      1.00 D D        14.6     3.33   -0.40    -8.325       0.000   0.000
 1822.5028   2386715.6       22.78      1.00 D D        14.6     3.11   -0.38    -8.184       0.000   0.000
 1822.5028   2386715.6       22.11      1.00 D D        14.6     2.93   -0.39    -7.513       0.000   0.000
 1822.6061   2386753.4       16.53      1.00 D B        14.6     1.11   -0.57    -1.947       0.000   0.000
 1822.6061   2386753.4       14.28      1.00 R D        14.6     0.19    0.63     0.302       0.000   0.000
 1822.6061   2386753.4       15.72      1.00 R D        14.6    -0.33    0.29    -1.138       0.000   0.000
 1822.6061   2386753.4       16.25      1.00 R D        14.6    -0.97    0.58    -1.672       0.000   0.000
 1822.6062   2386753.4       15.85      1.00 D B        14.6     0.38   -0.30    -1.267       0.000   0.000
 1822.6062   2386753.4       15.86      1.00 R D        14.6    -0.50    0.39    -1.282       0.000   0.000
 1822.6062   2386753.4       14.87      1.00 R D        14.6    -0.17    0.58    -0.293       0.000   0.000
 1822.6062   2386753.4       14.00      1.00 R D        14.6     0.18    0.31     0.581       0.000   0.000
 1822.6806   2386780.6       17.54      1.00 D B        14.6     1.43   -0.48    -2.979       0.000   0.000
 1822.8302   2386835.2       16.19      1.00 D B        14.5     1.06   -0.64    -1.656       0.000   0.000
 1822.8303   2386835.3       14.47      1.00 D B        14.5    -0.04   -0.61     0.066       0.000   0.000
 1822.8303   2386835.3       13.34      1.00 R D        14.5     0.74    0.62     1.194       0.000   0.000
 1822.8303   2386835.3       17.04      1.00 D B        14.5     1.28   -0.51    -2.510       0.000   0.000
 1822.8304   2386835.3       15.53      1.00 R D        14.5    -0.58    0.58    -1.000       0.000   0.000
 1822.8304   2386835.3       15.49      1.00 R D        14.5    -0.45    0.47    -0.957       0.000   0.000
 1822.9126   2386865.3       16.08      1.00 D B        14.5     0.89   -0.57    -1.561       0.000   0.000
 1822.9805   2386890.1       14.31      1.00 D D        14.5    -0.11   -0.57     0.193       0.000   0.000
 1822.9806   2386890.2       14.18      1.00 D D        14.5    -0.15   -0.47     0.319       0.000   0.000
 1822.9806   2386890.2       14.36      1.00 D D        14.5    -0.06   -0.41     0.146       0.000   0.000
 1822.9806   2386890.2       15.25      1.00 D D        14.5     0.42   -0.56    -0.750       0.000   0.000
 1822.9807   2386890.2       15.07      1.00 D D        14.5     0.22   -0.39    -0.564       0.000   0.000
 1822.9808   2386890.2       13.38      1.00 R B        14.5     0.46    0.41     1.122       0.000   0.000
 1822.9808   2386890.2       15.76      1.00 D D        14.5     0.29   -0.23    -1.261       0.000   0.000
 1823.0630   2386920.3       13.91      1.00 D D        14.5    -0.31   -0.55     0.564       0.000   0.000
 1823.0630   2386920.3       13.06      1.00 D D        14.5    -0.72   -0.51     1.412       0.000   0.000
 1823.0630   2386920.3       14.96      1.00 D D        14.5     0.25   -0.51    -0.490       0.000   0.000
 1823.0632   2386920.3       16.58      1.00 R B        14.5    -1.03    0.49    -2.102       0.000   0.000
 1823.2796   2386999.4       13.22      1.00 D D        14.4    -0.71   -0.61     1.164       0.000   0.000
 1823.3754   2387034.4       14.22      1.00 D D        14.3    -0.05   -0.39     0.128       0.000   0.000
 1823.4578   2387064.5       15.37      1.00 D D        14.3     0.21   -0.20    -1.050       0.000   0.000
 1823.4659   2387067.4       14.11      1.00 D D        14.3    -0.06   -0.30     0.200       0.000   0.000
 1823.5843   2387110.6       20.81      1.00 D B        14.3     3.60   -0.55    -6.545       0.000   0.000
 1823.5844   2387110.7       17.47      1.00 R D        14.3    -1.70    0.53    -3.208       0.000   0.000
 1823.7257   2387162.3       14.56      1.00 R D        14.2    -0.19    0.54    -0.352       0.000   0.000
 1823.9536   2387245.5       13.29      1.00 D D        14.1    -0.29   -0.35     0.829       0.000   0.000
 1823.9536   2387245.5       13.29      1.00 D D        14.1    -0.29   -0.35     0.829       0.000   0.000
 1823.9537   2387245.6       11.44      1.00 R B        14.1     1.07    0.40     2.675       0.000   0.000
 1824.0158   2387268.3       13.53      1.00 D D        14.1    -0.17   -0.30     0.567       0.000   0.000
 1824.1939   2387333.3       11.76      1.00 D D        14.0    -0.70   -0.31     2.258       0.000   0.000
 1824.1939   2387333.3       11.51      1.00 D D        14.0    -1.23   -0.49     2.510       0.000   0.000
 1824.1945   2387333.5       15.00      1.00 D D        14.0     0.51   -0.52    -0.981       0.000   0.000
 1824.2596   2387357.3       11.86      1.00 D D        14.0    -0.79   -0.37     2.135       0.000   0.000
 1824.6759   2387509.4       16.39      1.00 D D        13.8     0.59   -0.23    -2.565       0.000   0.000
 1824.7471   2387535.4       12.61      1.00 D D        13.8    -0.25   -0.21     1.190       0.000   0.000
 1824.9112   2387595.3       13.55      1.00 D D        13.7    -0.06   -0.32     0.188       0.000   0.000
 1824.9329   2387603.2       10.88      1.00 R D        13.7     1.68    0.59     2.847       0.000   0.000
 1824.9993   2387627.5       15.01      1.00 D D        13.7     0.47   -0.36    -1.306       0.000   0.000
 1825.0071   2387630.3       19.63      1.00 D D        13.7     1.78   -0.30    -5.933       0.000   0.000
 1825.1148   2387669.7       17.94      1.00 R D        13.7    -1.50    0.35    -4.286       0.000   0.000
 1825.1579   2387685.4       11.33      1.00 D D        13.6    -1.06   -0.46     2.304       0.000   0.000
 1825.1579   2387685.4       13.36      1.00 D D        13.6    -0.12   -0.44     0.273       0.000   0.000
 1825.2262   2387710.4       13.79      1.00 D D        13.6     0.10   -0.54    -0.185       0.000   0.000
 1825.2263   2387710.4       13.09      1.00 D D        13.6    -0.26   -0.50     0.520       0.000   0.000
 1825.2370   2387714.3       12.06      1.00 D D        13.6    -0.48   -0.31     1.548       0.000   0.000
 1825.2479   2387718.3       13.71      1.00 D D        13.6     0.06   -0.54    -0.111       0.000   0.000
 1825.4866   2387805.5       13.91      1.00 D D        13.5     0.08   -0.20    -0.400       0.000   0.000
 1825.5059   2387812.5       14.88      1.00 D B        13.5     0.40   -0.29    -1.379       0.000   0.000
 1825.5060   2387812.6       14.38      1.00 R D        13.5    -0.23    0.26    -0.885       0.000   0.000
 1825.5688   2387835.5        5.85      1.00 D D        13.5    -2.21   -0.29     7.621       0.000   0.000
 1825.5689   2387835.5       20.31      1.00 R B        13.5    -1.64    0.24    -6.833       0.000   0.000
 1825.5692   2387835.7        4.76      1.00 D D        13.5    -2.09   -0.24     8.708       0.000   0.000
 1825.5713   2387836.4       13.82      1.00 D D        13.5     0.13   -0.37    -0.351       0.000   0.000
 1825.5998   2387846.8       12.68      1.00 D B        13.5    -0.32   -0.41     0.780       0.000   0.000
 1825.6000   2387846.9        3.64      1.00 R D        13.5     3.83    0.39     9.821       0.000   0.000
 1825.6757   2387874.5       16.54      1.00 D B        13.4     1.46   -0.47    -3.106       0.000   0.000
 1825.6757   2387874.5       14.51      1.00 D B        13.4     0.51   -0.47    -1.085       0.000   0.000
 1825.6757   2387874.5       11.11      1.00 D B        13.4    -1.09   -0.47     2.319       0.000   0.000
 1825.6757   2387874.5       15.27      1.00 D B        13.4     0.81   -0.44    -1.841       0.000   0.000
 1825.6757   2387874.5       13.77      1.00 D B        13.4     0.15   -0.44    -0.341       0.000   0.000
 1825.6757   2387874.5        9.43      1.00 D B        13.4    -1.76   -0.44     4.000       0.000   0.000
 1825.6757   2387874.6       22.62      1.00 D B        13.4     3.95   -0.43    -9.186       0.000   0.000
 1825.6757   2387874.6       14.82      1.00 D B        13.4     0.43   -0.31    -1.387       0.000   0.000
 1825.6758   2387874.6       12.36      1.00 R D        13.4     0.44    0.41     1.073       0.000   0.000
 1825.6758   2387874.6        8.48      1.00 R D        13.4     2.08    0.42     4.952       0.000   0.000
 1825.6758   2387874.6       12.14      1.00 R D        13.4     0.54    0.42     1.286       0.000   0.000
 1825.6758   2387874.6       14.03      1.00 R D        13.4    -0.23    0.38    -0.605       0.000   0.000
 1825.7270   2387893.3       14.30      1.00 D D        13.4     0.34   -0.38    -0.895       0.000   0.000
 1825.7464   2387900.4       16.65      1.00 D B        13.4     0.65   -0.20    -3.250       0.000   0.000
 1825.7844   2387914.3        8.39      1.00 D D        13.4    -2.35   -0.47     5.000       0.000   0.000
 1825.7844   2387914.3        7.97      1.00 D D        13.4    -2.49   -0.46     5.413       0.000   0.000
 1825.7844   2387914.3        7.76      1.00 D D        13.4    -2.59   -0.46     5.630       0.000   0.000
 1825.9513   2387975.2       13.13      1.00 D D        13.3    -0.06   -0.31     0.194       0.000   0.000
 1826.0335   2388005.2       12.60      1.00 D D        13.3    -0.21   -0.31     0.677       0.000   0.000
 1826.1241   2388038.3       13.50      1.00 D D        13.2     0.13   -0.47    -0.277       0.000   0.000
 1826.1265   2388039.2       14.35      1.00 D D        13.2     0.44   -0.39    -1.128       0.000   0.000
 1826.3597   2388124.4       14.36      1.00 D D        13.1     0.46   -0.36    -1.278       0.000   0.000
 1826.3624   2388125.4       17.72      1.00 D D        13.1     2.27   -0.49    -4.633       0.000   0.000
 1826.3624   2388125.4       15.39      1.00 D D        13.1     1.13   -0.49    -2.306       0.000   0.000
 1826.5681   2388200.5       19.67      1.00 D B        13.0     2.82   -0.42    -6.714       0.000   0.000
 1826.6060   2388214.3       14.47      1.00 D D        12.9     0.69   -0.45    -1.533       0.000   0.000
 1826.6994   2388248.4       13.68      1.00 D D        12.9     0.37   -0.46    -0.804       0.000   0.000
 1826.7212   2388256.4       10.67      1.00 R D        12.9     0.88    0.40     2.200       0.000   0.000
 1826.8120   2388289.6       18.02      1.00 D B        12.8     1.98   -0.38    -5.211       0.000   0.000
 1826.8120   2388289.6       17.26      1.00 D B        12.8     1.78   -0.40    -4.450       0.000   0.000
 1826.8121   2388289.6       12.58      1.00 R D        12.8     0.08    0.35     0.229       0.000   0.000
 1826.8121   2388289.6       12.58      1.00 R D        12.8     0.08    0.35     0.229       0.000   0.000
 1826.8122   2388289.6       12.96      1.00 R D        12.8    -0.06    0.42    -0.143       0.000   0.000
 1827.0115   2388362.4       18.27      1.00 D D        12.7     2.51   -0.45    -5.578       0.000   0.000
 1827.0115   2388362.4       15.37      1.00 D D        12.7     1.07   -0.40    -2.675       0.000   0.000
 1827.0115   2388362.5       11.76      1.00 D D        12.7    -0.45   -0.48     0.938       0.000   0.000
 1827.0360   2388371.4       20.31      1.00 D B        12.7     3.13   -0.41    -7.634       0.000   0.000
 1827.0361   2388371.4       20.59      1.00 R D        12.7    -2.85    0.36    -7.917       0.000   0.000
 1827.0503   2388376.6       11.19      1.00 R D        12.7     0.40    0.27     1.481       0.000   0.000
 1827.1013   2388395.2       10.20      1.00 D D        12.6    -0.61   -0.25     2.440       0.000   0.000
 1827.1102   2388398.5       20.59      1.00 D D        12.6     1.91   -0.24    -7.958       0.000   0.000
 1827.1383   2388408.8       19.69      1.00 R D        12.6    -2.90    0.41    -7.073       0.000   0.000
 1827.2065   2388433.7       17.86      1.00 R D        12.6    -1.11    0.21    -5.286       0.000   0.000
 1827.3681   2388492.7        9.62      1.00 D B        12.5     0.60    0.21     2.857       0.000   0.000
 1827.3681   2388492.7        9.29      1.00 D B        12.5     0.67    0.21     3.190       0.000   0.000
 1827.3681   2388492.7        9.29      1.00 D B        12.5     0.67    0.21     3.190       0.000   0.000
 1827.4986   2388540.4       13.37      1.00 D D        12.4     0.33   -0.34    -0.971       0.000   0.000
 1827.4986   2388540.4       22.40      1.00 D D        12.4     4.10   -0.41   -10.000       0.000   0.000
 1827.5126   2388545.5       11.67      1.00 D D        12.4    -0.28   -0.39     0.718       0.000   0.000
 1827.5807   2388570.3       11.90      1.00 D D        12.4    -0.19   -0.42     0.452       0.000   0.000
 1827.6571   2388598.3       12.33      1.00 D D        12.3     0.01   -0.36    -0.028       0.000   0.000
 1827.6824   2388607.5       16.04      1.00 D B        12.3     1.05   -0.28    -3.750       0.000   0.000
 1827.6824   2388607.5       15.32      1.00 D B        12.3     0.91   -0.30    -3.033       0.000   0.000
 1827.6824   2388607.5       14.91      1.00 D B        12.3     0.76   -0.29    -2.621       0.000   0.000
 1827.6825   2388607.5       13.16      1.00 R D        12.3    -0.20    0.23    -0.870       0.000   0.000
 1827.6825   2388607.5       12.72      1.00 R D        12.3    -0.09    0.21    -0.429       0.000   0.000
 1827.7393   2388628.3       11.28      1.00 D D        12.3    -0.38   -0.39     0.974       0.000   0.000
 1827.8733   2388677.2        4.76      1.00 D B        12.2    -3.04   -0.41     7.415       0.000   0.000
 1827.9067   2388689.4        4.08      1.00 D D        12.2    -3.39   -0.42     8.071       0.000   0.000
 1827.9347   2388699.7       18.52      1.00 D B        12.1     2.36   -0.37    -6.378       0.000   0.000
 1827.9349   2388699.7       10.44      1.00 R D        12.1     0.63    0.37     1.703       0.000   0.000
 1827.9349   2388699.7        7.33      1.00 R D        12.1     1.78    0.37     4.811       0.000   0.000
 1828.1419   2388775.3       13.63      1.00 D D        12.0     0.63   -0.39    -1.615       0.000   0.000
 1828.1922   2388793.7        9.55      1.00 R D        12.0     0.78    0.32     2.438       0.000   0.000
 1828.1922   2388793.7        9.55      1.00 R D        12.0     0.78    0.32     2.438       0.000   0.000
 1828.2241   2388805.3       11.55      1.00 D D        12.0    -0.14   -0.34     0.412       0.000   0.000
 1828.2241   2388805.3       13.55      1.00 D D        12.0     0.54   -0.34    -1.588       0.000   0.000
 1828.2269   2388806.4       16.48      1.00 D D        12.0     1.67   -0.37    -4.514       0.000   0.000
 1828.2269   2388806.4       18.27      1.00 D D        12.0     2.46   -0.39    -6.308       0.000   0.000
 1828.2270   2388806.4       12.27      1.00 D D        12.0     0.11   -0.36    -0.306       0.000   0.000
 1828.2270   2388806.4       14.86      1.00 D D        12.0     1.10   -0.38    -2.895       0.000   0.000
 1828.4134   2388874.5       12.21      1.00 R D        11.9    -0.17    0.47    -0.362       0.000   0.000
 1828.4568   2388890.3        9.44      1.00 D D        11.8    -1.24   -0.52     2.385       0.000   0.000
 1828.6242   2388951.5        0.42      1.00 D D        11.7    -4.07   -0.36    11.306       0.000   0.000
 1828.6568   2388963.4       12.00      1.00 R D        11.7    -0.17    0.58    -0.293       0.000   0.000
 1828.7910   2389012.4        6.67      1.00 D D        11.6    -2.33   -0.47     4.957       0.000   0.000
 1828.7910   2389012.4        6.16      1.00 D D        11.6    -2.57   -0.47     5.468       0.000   0.000
 1828.7910   2389012.4        5.67      1.00 D D        11.6    -2.80   -0.47     5.957       0.000   0.000
 1828.8898   2389048.5       16.43      1.00 D D        11.6     1.75   -0.36    -4.861       0.000   0.000
 1828.8898   2389048.5        6.03      1.00 R B        11.6     1.44    0.26     5.538       0.000   0.000
 1829.0482   2389106.4        9.61      1.00 D D        11.5    -0.63   -0.34     1.853       0.000   0.000
 1829.2779   2389190.2       12.31      1.00 D D        11.3     0.23   -0.23    -1.000       0.000   0.000
 1829.4482   2389252.4       13.86      1.00 D D        11.2     0.91   -0.34    -2.676       0.000   0.000
 1829.4482   2389252.5       13.32      1.00 D D        11.2     0.96   -0.45    -2.133       0.000   0.000
 1829.6015   2389308.4       13.69      1.00 D D        11.1     0.81   -0.31    -2.613       0.000   0.000
 1829.6374   2389321.5        9.73      1.00 R D        11.1     0.57    0.43     1.326       0.000   0.000
 1829.6375   2389321.6        9.94      1.00 R D        11.1     0.50    0.45     1.111       0.000   0.000
 1829.6376   2389321.6        9.70      1.00 R D        11.1     0.27    0.20     1.350       0.000   0.000
 1829.6378   2389321.7       10.67      1.00 D B        11.1    -0.21   -0.55     0.382       0.000   0.000
 1829.6379   2389321.7        8.73      1.00 R D        11.1     1.21    0.52     2.327       0.000   0.000
 1829.6379   2389321.7       11.31      1.00 D B        11.1     0.09   -0.35    -0.257       0.000   0.000
 1829.7128   2389349.1       11.58      1.00 D B        11.0     0.25   -0.43    -0.581       0.000   0.000
 1829.7286   2389354.9       13.96      1.00 D B        11.0     0.92   -0.31    -2.968       0.000   0.000
 1829.7287   2389354.9       11.94      1.00 R D        11.0    -0.21    0.22    -0.955       0.000   0.000
 1829.7874   2389376.4       12.63      1.00 D B        10.9     0.99   -0.59    -1.678       0.000   0.000
 1829.7874   2389376.4       12.63      1.00 D B        10.9     0.99   -0.59    -1.678       0.000   0.000
 1829.7874   2389376.4       11.12      1.00 D B        10.9     0.10   -0.59    -0.169       0.000   0.000
 1829.7874   2389376.4       10.62      1.00 D B        10.9    -0.20   -0.60     0.333       0.000   0.000
 1829.7875   2389376.4       10.90      1.00 D B        10.9    -0.02   -0.40     0.050       0.000   0.000
 1829.7875   2389376.4       10.28      1.00 D B        10.9    -0.26   -0.39     0.667       0.000   0.000
 1829.7875   2389376.4       11.56      1.00 R D        10.9    -0.35    0.57    -0.614       0.000   0.000
 1829.7875   2389376.4       11.56      1.00 R D        10.9    -0.35    0.57    -0.614       0.000   0.000
 1829.7875   2389376.4       11.05      1.00 R D        10.9    -0.06    0.57    -0.105       0.000   0.000
 1829.7875   2389376.4       11.05      1.00 R D        10.9    -0.06    0.57    -0.105       0.000   0.000
 1829.7875   2389376.4       11.05      1.00 R D        10.9    -0.06    0.57    -0.105       0.000   0.000
 1829.7876   2389376.4       11.77      1.00 R D        10.9    -0.32    0.39    -0.821       0.000   0.000
 1829.7876   2389376.4        9.50      1.00 R D        10.9     0.45    0.31     1.452       0.000   0.000
 1829.8629   2389403.9       12.54      1.00 D B        10.9     0.56   -0.34    -1.647       0.000   0.000
 1829.8629   2389403.9       10.22      1.00 R D        10.9     0.23    0.34     0.676       0.000   0.000
 1829.9376   2389431.2        9.25      1.00 D D        10.8    -0.94   -0.59     1.593       0.000   0.000
 1829.9376   2389431.2        9.25      1.00 D D        10.8    -0.94   -0.59     1.593       0.000   0.000
 1829.9376   2389431.2        9.25      1.00 D D        10.8    -0.94   -0.59     1.593       0.000   0.000
 1829.9376   2389431.2        9.25      1.00 D D        10.8    -0.94   -0.59     1.593       0.000   0.000
 1829.9376   2389431.2        9.25      1.00 D D        10.8    -0.94   -0.59     1.593       0.000   0.000
 1829.9377   2389431.2       10.84      1.00 D D        10.8     0.00   -0.52     0.000       0.000   0.000
 1829.9377   2389431.2        9.60      1.00 D D        10.8    -0.67   -0.54     1.241       0.000   0.000
 1829.9377   2389431.3       13.06      1.00 R B        10.8    -1.24    0.56    -2.214       0.000   0.000
 1829.9377   2389431.3       12.08      1.00 R B        10.8    -0.69    0.56    -1.232       0.000   0.000
 1829.9525   2389436.6        8.96      1.00 D B        10.8    -0.58   -0.31     1.871       0.000   0.000
 1830.0123   2389458.5        9.08      1.00 D D        10.8    -0.82   -0.48     1.708       0.000   0.000
 1830.0125   2389458.6        9.87      1.00 D D        10.8    -0.35   -0.38     0.921       0.000   0.000
 1830.0127   2389458.6       17.94      1.00 D D        10.8     1.86   -0.26    -7.154       0.000   0.000
 1830.0127   2389458.7       10.32      1.00 D D        10.8    -0.24   -0.51     0.471       0.000   0.000
 1830.0127   2389458.7       10.92      1.00 D D        10.8     0.07   -0.54    -0.130       0.000   0.000
 1830.1021   2389491.3       28.77      1.00 D D        10.7     3.97   -0.22   -18.045       0.000   0.000
 1830.1021   2389491.3       23.84      1.00 D D        10.7     3.54   -0.27   -13.111       0.000   0.000
 1830.1021   2389491.3       23.84      1.00 D D        10.7     3.54   -0.27   -13.111       0.000   0.000
 1830.1649   2389514.2       10.47      1.00 D D        10.7    -0.08   -0.38     0.211       0.000   0.000
 1830.1653   2389514.4       10.92      1.00 D D        10.7     0.08   -0.34    -0.235       0.000   0.000
 1830.1680   2389515.4       11.35      1.00 D D        10.7     0.20   -0.30    -0.667       0.000   0.000
 1830.1680   2389515.4       11.31      1.00 D D        10.7     0.20   -0.32    -0.625       0.000   0.000
 1830.2363   2389540.3       11.49      1.00 D D        10.6     0.42   -0.49    -0.857       0.000   0.000
 1830.2363   2389540.3       11.78      1.00 D D        10.6     0.56   -0.49    -1.143       0.000   0.000
 1830.2363   2389540.3       11.06      1.00 D D        10.6     0.22   -0.52    -0.423       0.000   0.000
 1830.2363   2389540.3        8.81      1.00 D D        10.6    -0.82   -0.45     1.822       0.000   0.000
 1830.2363   2389540.3        9.45      1.00 D D        10.6    -0.59   -0.50     1.180       0.000   0.000
 1830.2364   2389540.3       10.18      1.00 D D        10.6    -0.21   -0.46     0.457       0.000   0.000
 1830.2365   2389540.4        8.72      1.00 D D        10.6    -0.86   -0.45     1.911       0.000   0.000
 1830.2365   2389540.4        7.69      1.00 D D        10.6    -1.00   -0.34     2.941       0.000   0.000
 1830.2365   2389540.4        6.40      1.00 D D        10.6    -0.89   -0.21     4.238       0.000   0.000
 1830.2366   2389540.4       13.56      1.00 D D        10.6     1.11   -0.38    -2.921       0.000   0.000
 1830.2367   2389540.5        9.37      1.00 R B        10.6     0.53    0.42     1.262       0.000   0.000
 1830.2390   2389541.3        5.68      1.00 R B        10.6     2.33    0.47     4.957       0.000   0.000
 1830.2391   2389541.3        8.49      1.00 D D        10.6    -0.75   -0.35     2.143       0.000   0.000
 1830.2391   2389541.3       10.16      1.00 D D        10.6    -0.15   -0.32     0.469       0.000   0.000
 1830.2391   2389541.3       10.07      1.00 D D        10.6    -0.23   -0.41     0.561       0.000   0.000
 1830.2391   2389541.3       12.56      1.00 D D        10.6     0.85   -0.44    -1.932       0.000   0.000
 1830.2582   2389548.3        9.94      1.00 D D        10.6    -0.27   -0.40     0.675       0.000   0.000
 1830.2582   2389548.3        9.72      1.00 D D        10.6    -0.36   -0.40     0.900       0.000   0.000
 1830.2582   2389548.3        9.59      1.00 D D        10.6    -0.41   -0.40     1.025       0.000   0.000
 1830.3212   2389571.3       13.58      1.00 D D        10.6     1.23   -0.41    -3.000       0.000   0.000
 1830.3212   2389571.3       12.05      1.00 D D        10.6     0.62   -0.42    -1.476       0.000   0.000
 1830.3298   2389574.5        8.76      1.00 D D        10.6    -0.74   -0.41     1.805       0.000   0.000
 1830.3298   2389574.5       10.01      1.00 D D        10.6    -0.22   -0.39     0.564       0.000   0.000
 1830.3299   2389574.5        8.89      1.00 D D        10.6    -0.74   -0.44     1.682       0.000   0.000
 1830.4177   2389606.6        9.51      1.00 D D        10.5    -0.38   -0.38     1.000       0.000   0.000
 1830.4227   2389608.4       10.59      1.00 D D        10.5     0.03   -0.34    -0.088       0.000   0.000
 1830.4227   2389608.4       10.59      1.00 D D        10.5     0.03   -0.34    -0.088       0.000   0.000
 1830.4227   2389608.4        9.62      1.00 D D        10.5    -0.31   -0.35     0.886       0.000   0.000
 1830.4228   2389608.4       10.66      1.00 D D        10.5     0.04   -0.26    -0.154       0.000   0.000
 1830.4801   2389629.3       10.70      1.00 D D        10.5     0.11   -0.46    -0.239       0.000   0.000
 1830.5364   2389649.9       10.71      1.00 D B        10.4     0.10   -0.35    -0.286       0.000   0.000
 1830.5366   2389650.0       11.17      1.00 D B        10.4     0.24   -0.32    -0.750       0.000   0.000
 1830.5734   2389663.4        9.18      1.00 D D        10.4    -0.28   -0.23     1.217       0.000   0.000
 1830.5814   2389666.4       11.76      1.00 D D        10.4     0.48   -0.35    -1.371       0.000   0.000
 1830.5816   2389666.4       10.43      1.00 D D        10.4     0.01   -0.30    -0.033       0.000   0.000
 1830.6773   2389701.4        8.42      1.00 R D        10.3     0.84    0.44     1.909       0.000   0.000
 1830.7573   2389730.6        8.80      1.00 R D        10.3     0.44    0.30     1.467       0.000   0.000
 1830.7595   2389731.4       18.57      1.00 D B        10.3     4.73   -0.57    -8.298       0.000   0.000
 1830.7595   2389731.4       18.57      1.00 D B        10.3     4.73   -0.57    -8.298       0.000   0.000
 1830.7595   2389731.4       18.43      1.00 D B        10.3     4.16   -0.51    -8.157       0.000   0.000
 1830.7595   2389731.4       17.14      1.00 D B        10.3     3.64   -0.53    -6.868       0.000   0.000
 1830.7596   2389731.4       10.53      1.00 R D        10.3    -0.14    0.53    -0.264       0.000   0.000
 1830.7596   2389731.4       10.01      1.00 R D        10.3     0.13    0.51     0.255       0.000   0.000
 1830.7596   2389731.4        9.49      1.00 R D        10.3     0.38    0.49     0.776       0.000   0.000
 1830.7600   2389731.6       10.62      1.00 D B        10.3     0.16   -0.46    -0.348       0.000   0.000
 1830.7600   2389731.6       10.84      1.00 D B        10.3     0.25   -0.44    -0.568       0.000   0.000
 1830.7603   2389731.7        9.19      1.00 R D        10.3     0.41    0.38     1.079       0.000   0.000
 1830.7603   2389731.7       10.90      1.00 R D        10.3    -0.14    0.22    -0.636       0.000   0.000
 1830.7605   2389731.8       10.06      1.00 D B        10.3    -0.09   -0.43     0.209       0.000   0.000
 1830.7605   2389731.8       10.06      1.00 D B        10.3    -0.09   -0.43     0.209       0.000   0.000
 1830.7605   2389731.8        9.76      1.00 D B        10.3    -0.22   -0.43     0.512       0.000   0.000
 1830.7605   2389731.8        9.76      1.00 D B        10.3    -0.22   -0.43     0.512       0.000   0.000
 1830.7606   2389731.8       10.68      1.00 R D        10.3    -0.19    0.46    -0.413       0.000   0.000
 1830.7606   2389731.8       10.18      1.00 R D        10.3     0.04    0.46     0.087       0.000   0.000
 1830.8000   2389746.2       10.60      1.00 D D        10.2     0.10   -0.28    -0.357       0.000   0.000
 1830.8000   2389746.2       11.39      1.00 D D        10.2     0.39   -0.34    -1.147       0.000   0.000
 1830.8083   2389749.2       11.23      1.00 D D        10.2     0.39   -0.39    -1.000       0.000   0.000
 1830.8274   2389756.2        8.93      1.00 D D        10.2    -0.49   -0.38     1.289       0.000   0.000
 1830.9108   2389786.7       18.76      1.00 D D        10.2     3.61   -0.42    -8.595       0.000   0.000
 1830.9108   2389786.7        8.07      1.00 D D        10.2    -0.92   -0.44     2.091       0.000   0.000
 1830.9109   2389786.7        8.76      1.00 R B        10.2     0.59    0.42     1.405       0.000   0.000
 1830.9724   2389809.2        7.63      1.00 D D        10.1    -0.87   -0.35     2.486       0.000   0.000
 1830.9867   2389814.4        8.52      1.00 D D        10.1    -0.73   -0.46     1.587       0.000   0.000
 1831.0522   2389838.3        9.37      1.00 D D        10.1    -0.33   -0.47     0.702       0.000   0.000
 1831.0522   2389838.3       10.59      1.00 D D        10.1     0.25   -0.48    -0.521       0.000   0.000
 1831.0522   2389838.3       10.76      1.00 D D        10.1     0.31   -0.45    -0.689       0.000   0.000
 1831.0553   2389839.4       -6.83      1.00 D D        10.1    -3.38   -0.20    16.900       0.000   0.000
 1831.0554   2389839.5        9.72      1.00 D D        10.1    -0.21   -0.61     0.344       0.000   0.000
 1831.0554   2389839.5       12.00      1.00 D D        10.1     0.89   -0.46    -1.935       0.000   0.000
 1831.0576   2389840.3       10.16      1.00 D D        10.1     0.02   -0.21    -0.095       0.000   0.000
 1831.0606   2389841.4        9.61      1.00 D D        10.1    -0.18   -0.40     0.450       0.000   0.000
 1831.0606   2389841.4        8.61      1.00 D D        10.1    -0.58   -0.40     1.450       0.000   0.000
 1831.0689   2389844.4        9.64      1.00 D D        10.1    -0.16   -0.38     0.421       0.000   0.000
 1831.0689   2389844.4        9.08      1.00 D D        10.1    -0.38   -0.39     0.974       0.000   0.000
 1831.0752   2389846.7       30.99      1.00 D B        10.1    10.47   -0.50   -20.940       0.000   0.000
 1831.0775   2389847.5       21.60      1.00 D B        10.1     2.31   -0.20   -11.550       0.000   0.000
 1831.0775   2389847.5       16.80      1.00 D B        10.1     1.62   -0.24    -6.750       0.000   0.000
 1831.0775   2389847.5       13.01      1.00 D B        10.1     0.62   -0.21    -2.952       0.000   0.000
 1831.0775   2389847.6       20.30      1.00 R D        10.1    -2.05    0.20   -10.250       0.000   0.000
 1831.0950   2389853.9       21.61      1.00 D B        10.0     3.47   -0.30   -11.567       0.000   0.000
 1831.0951   2389854.0        1.42      1.00 R D        10.0     2.76    0.32     8.625       0.000   0.000
 1831.1342   2389868.3       10.68      1.00 D D        10.0     0.29   -0.44    -0.659       0.000   0.000
 1831.1343   2389868.3       10.22      1.00 D D        10.0     0.10   -0.49    -0.204       0.000   0.000
 1831.1343   2389868.3       11.77      1.00 D D        10.0     0.77   -0.44    -1.750       0.000   0.000
 1831.1343   2389868.3       10.58      1.00 D D        10.0     0.26   -0.46    -0.565       0.000   0.000
 1831.1345   2389868.4        9.67      1.00 D D        10.0    -0.10   -0.29     0.345       0.000   0.000
 1831.1345   2389868.4        9.67      1.00 D D        10.0    -0.10   -0.29     0.345       0.000   0.000
 1831.1345   2389868.4        9.67      1.00 D D        10.0    -0.10   -0.29     0.345       0.000   0.000
 1831.1345   2389868.4        9.52      1.00 D D        10.0    -0.15   -0.30     0.500       0.000   0.000
 1831.1345   2389868.4       10.71      1.00 D D        10.0     0.36   -0.52    -0.692       0.000   0.000
 1831.1349   2389868.5        4.96      1.00 D D        10.0    -2.43   -0.48     5.063       0.000   0.000
 1831.1349   2389868.5        4.05      1.00 D D        10.0    -1.91   -0.32     5.969       0.000   0.000
 1831.1353   2389868.7        6.98      1.00 D D        10.0    -0.85   -0.28     3.036       0.000   0.000
 1831.1376   2389869.5       10.35      1.00 D D        10.0     0.14   -0.42    -0.333       0.000   0.000
 1831.1376   2389869.5        9.49      1.00 D D        10.0    -0.23   -0.44     0.523       0.000   0.000
 1831.1596   2389877.5        9.83      1.00 D B        10.0    -0.06   -0.34     0.176       0.000   0.000
 1831.2247   2389901.3        9.74      1.00 D D        10.0    -0.05   -0.22     0.227       0.000   0.000
 1831.2846   2389923.2       10.11      1.00 D D         9.9     0.07   -0.39    -0.179       0.000   0.000
 1831.3837   2389959.4       11.90      1.00 D D         9.9     0.67   -0.33    -2.030       0.000   0.000
 1831.3837   2389959.4       11.69      1.00 D D         9.9     0.60   -0.33    -1.818       0.000   0.000
 1831.3837   2389959.4       11.69      1.00 D D         9.9     0.60   -0.33    -1.818       0.000   0.000
 1831.3868   2389960.5       10.28      1.00 D D         9.9     0.16   -0.39    -0.410       0.000   0.000
 1831.4685   2389990.4        8.48      1.00 D D         9.8    -0.43   -0.32     1.344       0.000   0.000
 1831.4686   2389990.4        9.74      1.00 D D         9.8    -0.02   -0.27     0.074       0.000   0.000
 1831.5784   2390030.5        9.57      1.00 R D         9.8     0.10    0.54     0.185       0.000   0.000
 1831.6561   2390058.9       16.25      1.00 D B         9.7     2.16   -0.33    -6.545       0.000   0.000
 1831.6583   2390059.7       14.77      1.00 D B         9.7     2.48   -0.49    -5.061       0.000   0.000
 1831.6584   2390059.7        6.93      1.00 R D         9.7     1.22    0.44     2.773       0.000   0.000
 1831.6588   2390059.9       -5.99      1.00 D B         9.7    -5.18   -0.33    15.697       0.000   0.000
 1831.6593   2390060.1        8.77      1.00 D B         9.7    -0.41   -0.44     0.932       0.000   0.000
 1831.7178   2390081.4        8.81      1.00 D D         9.7    -0.37   -0.43     0.860       0.000   0.000
 1831.7838   2390105.5        8.44      1.00 D D         9.6    -0.38   -0.32     1.188       0.000   0.000
 1831.8004   2390111.6       14.15      1.00 D D         9.6     1.72   -0.38    -4.526       0.000   0.000
 1831.8025   2390112.4       12.04      1.00 D B         9.6     0.97   -0.40    -2.425       0.000   0.000
 1831.8026   2390112.4        7.95      1.00 R D         9.6     0.70    0.42     1.667       0.000   0.000
 1831.8026   2390112.4      -14.88      1.00 R D         9.6     9.80    0.40    24.500       0.000   0.000
 1831.8081   2390114.4       12.98      1.00 D B         9.6     1.65   -0.49    -3.367       0.000   0.000
 1831.8081   2390114.4       13.70      1.00 D B         9.6     1.02   -0.25    -4.080       0.000   0.000
 1831.8081   2390114.4       19.21      1.00 D B         9.6     3.55   -0.37    -9.595       0.000   0.000
 1831.8081   2390114.4        8.99      1.00 R D         9.6     0.17    0.27     0.630       0.000   0.000
 1831.8082   2390114.4        6.38      1.00 R D         9.6     1.52    0.47     3.234       0.000   0.000
 1831.8082   2390114.4        7.50      1.00 R D         9.6     0.76    0.36     2.111       0.000   0.000
 1831.8082   2390114.4        2.95      1.00 R D         9.6     1.40    0.21     6.667       0.000   0.000
 1831.8083   2390114.5       10.68      1.00 R D         9.6    -0.53    0.50    -1.060       0.000   0.000
 1831.8084   2390114.5       14.82      1.00 D B         9.6     3.23   -0.62    -5.210       0.000   0.000
 1831.8085   2390114.5       10.13      1.00 D B         9.6     0.23   -0.45    -0.511       0.000   0.000
 1831.8085   2390114.5        8.86      1.00 D B         9.6    -0.36   -0.48     0.750       0.000   0.000
 1831.8085   2390114.5        7.01      1.00 R D         9.6     1.51    0.58     2.603       0.000   0.000
 1831.8085   2390114.6       10.93      1.00 D B         9.6     0.42   -0.32    -1.312       0.000   0.000
 1831.8086   2390114.6       10.64      1.00 R D         9.6    -0.42    0.41    -1.024       0.000   0.000
 1831.8086   2390114.6        8.98      1.00 R D         9.6     0.28    0.44     0.636       0.000   0.000
 1831.8086   2390114.6        9.09      1.00 R D         9.6     0.22    0.42     0.524       0.000   0.000
 1831.8086   2390114.6       11.24      1.00 R D         9.6    -0.57    0.35    -1.629       0.000   0.000
 1831.8514   2390130.2        7.94      1.00 D D         9.6    -0.56   -0.34     1.647       0.000   0.000
 1831.8515   2390130.2        7.64      1.00 D D         9.6    -0.39   -0.20     1.950       0.000   0.000
 1831.8740   2390138.5       12.22      1.00 D D         9.6     0.98   -0.37    -2.649       0.000   0.000
 1831.9580   2390169.1       10.35      1.00 D D         9.5     0.46   -0.56    -0.821       0.000   0.000
 1831.9580   2390169.2        8.87      1.00 D D         9.5    -0.40   -0.61     0.656       0.000   0.000
 1831.9588   2390169.5        8.88      1.00 D D         9.5    -0.20   -0.31     0.645       0.000   0.000
 1831.9588   2390169.5        9.49      1.00 D D         9.5    -0.01   -0.33     0.030       0.000   0.000
 1831.9611   2390170.3       10.58      1.00 D D         9.5     0.60   -0.57    -1.053       0.000   0.000
 1832.0100   2390188.2       10.42      1.00 D D         9.5     0.38   -0.41    -0.927       0.000   0.000
 1832.0665   2390208.8        8.29      1.00 R D         9.5     0.40    0.34     1.176       0.000   0.000
 1832.1087   2390224.2        9.22      1.00 D D         9.4    -0.11   -0.49     0.224       0.000   0.000
 1832.1087   2390224.2        9.86      1.00 D D         9.4     0.28   -0.68    -0.412       0.000   0.000
 1832.1088   2390224.3        7.28      1.00 R B         9.4     0.78    0.36     2.167       0.000   0.000
 1832.1224   2390229.2       10.65      1.00 D D         9.4     0.68   -0.56    -1.214       0.000   0.000
 1832.1238   2390229.7       19.22      1.00 D D         9.4     5.97   -0.61    -9.787       0.000   0.000
 1832.1238   2390229.7       10.30      1.00 D D         9.4     0.54   -0.63    -0.857       0.000   0.000
 1832.1238   2390229.7       24.13      1.00 D D         9.4     9.11   -0.62   -14.694       0.000   0.000
 1832.1239   2390229.7       11.44      1.00 D D         9.4     0.70   -0.35    -2.000       0.000   0.000
 1832.1239   2390229.7        7.31      1.00 D D         9.4    -1.00   -0.47     2.128       0.000   0.000
 1832.1831   2390251.4        8.13      1.00 D D         9.4    -0.65   -0.51     1.275       0.000   0.000
 1832.1831   2390251.4        8.60      1.00 D D         9.4    -0.43   -0.53     0.811       0.000   0.000
 1832.1834   2390251.5        8.64      1.00 D D         9.4    -0.37   -0.48     0.771       0.000   0.000
 1832.1834   2390251.5        8.00      1.00 D D         9.4    -0.66   -0.47     1.404       0.000   0.000
 1832.1861   2390252.5        8.89      1.00 D D         9.4    -0.29   -0.56     0.518       0.000   0.000
 1832.1861   2390252.5       10.66      1.00 D D         9.4     0.75   -0.60    -1.250       0.000   0.000
 1832.1861   2390252.5        8.93      1.00 D D         9.4    -0.24   -0.50     0.480       0.000   0.000
 1832.2277   2390267.7       11.67      1.00 D B         9.4     0.57   -0.25    -2.280       0.000   0.000
 1832.2278   2390267.7        9.01      1.00 R D         9.4     0.08    0.21     0.381       0.000   0.000
 1832.2843   2390288.3       24.52      1.00 D D         9.4     6.52   -0.43   -15.163       0.000   0.000
 1832.4214   2390338.4        7.51      1.00 D D         9.3    -0.64   -0.36     1.778       0.000   0.000
 1832.4520   2390349.6       10.30      1.00 R D         9.3    -0.34    0.33    -1.030       0.000   0.000
 1832.5911   2390400.4       12.20      1.00 D D         9.2     1.08   -0.36    -3.000       0.000   0.000
 1832.6651   2390427.4        9.21      1.00 D D         9.2     0.02   -0.44    -0.045       0.000   0.000
 1832.6651   2390427.4        9.21      1.00 D D         9.2     0.02   -0.44    -0.045       0.000   0.000
 1832.6651   2390427.4        8.89      1.00 D D         9.2    -0.12   -0.43     0.279       0.000   0.000
 1832.6651   2390427.4        8.89      1.00 D D         9.2    -0.12   -0.43     0.279       0.000   0.000
 1832.6651   2390427.4        8.70      1.00 D D         9.2    -0.20   -0.43     0.465       0.000   0.000
 1832.6651   2390427.4        8.29      1.00 D D         9.2    -0.42   -0.48     0.875       0.000   0.000
 1832.6651   2390427.4        8.02      1.00 D D         9.2    -0.55   -0.48     1.146       0.000   0.000
 1832.6757   2390431.3       10.58      1.00 D D         9.2     0.34   -0.24    -1.417       0.000   0.000
 1832.6757   2390431.3       10.37      1.00 D D         9.2     0.29   -0.24    -1.208       0.000   0.000
 1832.6757   2390431.3       10.37      1.00 D D         9.2     0.29   -0.24    -1.208       0.000   0.000
 1832.6757   2390431.3       10.37      1.00 D D         9.2     0.29   -0.24    -1.208       0.000   0.000
 1832.6757   2390431.3        9.87      1.00 D D         9.2     0.17   -0.24    -0.708       0.000   0.000
 1832.6757   2390431.3        9.87      1.00 D D         9.2     0.17   -0.24    -0.708       0.000   0.000
 1832.6757   2390431.3        9.87      1.00 D D         9.2     0.17   -0.24    -0.708       0.000   0.000
 1832.6758   2390431.3        9.53      1.00 D D         9.2     0.11   -0.30    -0.367       0.000   0.000
 1832.6758   2390431.3        8.87      1.00 D D         9.2    -0.09   -0.31     0.290       0.000   0.000
 1832.6846   2390434.6        6.01      1.00 D D         9.2    -0.85   -0.27     3.148       0.000   0.000
 1832.7885   2390472.5        6.23      1.00 D B         9.1    -1.64   -0.57     2.877       0.000   0.000
 1832.7885   2390472.5        5.23      1.00 D B         9.1    -2.21   -0.57     3.877       0.000   0.000
 1832.7885   2390472.5        5.23      1.00 D B         9.1    -2.21   -0.57     3.877       0.000   0.000
 1832.7886   2390472.5        5.58      1.00 R D         9.1     1.73    0.49     3.531       0.000   0.000
 1832.8317   2390488.3        9.65      1.00 D D         9.1     0.21   -0.37    -0.568       0.000   0.000
 1832.8343   2390489.2        7.17      1.00 D D         9.1    -0.44   -0.23     1.913       0.000   0.000
 1832.8343   2390489.2        6.74      1.00 D D         9.1    -0.54   -0.23     2.348       0.000   0.000
 1832.8343   2390489.2        6.47      1.00 D D         9.1    -0.60   -0.23     2.609       0.000   0.000
 1832.8344   2390489.3        6.70      1.00 R B         9.1     0.50    0.21     2.381       0.000   0.000
 1832.8510   2390495.3        6.69      1.00 D D         9.1    -1.17   -0.49     2.388       0.000   0.000
 1832.8510   2390495.3        6.48      1.00 D D         9.1    -1.27   -0.49     2.592       0.000   0.000
 1832.9312   2390524.6        8.16      1.00 D D         9.0    -0.40   -0.46     0.870       0.000   0.000
 1832.9312   2390524.6        8.16      1.00 D D         9.0    -0.40   -0.46     0.870       0.000   0.000
 1832.9989   2390549.4        7.91      1.00 D D         9.0    -0.38   -0.35     1.086       0.000   0.000
 1833.1883   2390618.5       10.41      1.00 R D         8.9    -0.64    0.43    -1.488       0.000   0.000
 1833.2341   2390635.2        7.43      1.00 D D         8.9    -0.56   -0.38     1.474       0.000   0.000
 1833.2452   2390639.3       10.53      1.00 D D         8.9     0.39   -0.24    -1.625       0.000   0.000
 1833.3140   2390664.4        7.97      1.00 D D         8.9    -0.18   -0.20     0.900       0.000   0.000
 1833.4404   2390710.6        8.68      1.00 R D         8.8     0.06    0.42     0.143       0.000   0.000
 1833.6047   2390770.6        9.11      1.00 D B         8.8     0.17   -0.49    -0.347       0.000   0.000
 1833.6047   2390770.6        9.11      1.00 D B         8.8     0.17   -0.49    -0.347       0.000   0.000
 1833.6047   2390770.6        8.59      1.00 D B         8.8    -0.08   -0.48     0.167       0.000   0.000
 1833.6047   2390770.6        7.09      1.00 D B         8.8    -0.80   -0.48     1.667       0.000   0.000
 1833.6048   2390770.7       11.08      1.00 D B         8.8     0.58   -0.25    -2.320       0.000   0.000
 1833.6049   2390770.7        8.62      1.00 R D         8.8     0.06    0.44     0.136       0.000   0.000
 1833.6049   2390770.7        8.62      1.00 R D         8.8     0.06    0.44     0.136       0.000   0.000
 1833.6049   2390770.7        9.31      1.00 R D         8.8    -0.15    0.27    -0.556       0.000   0.000
 1833.6049   2390770.7        9.31      1.00 R D         8.8    -0.15    0.27    -0.556       0.000   0.000
 1833.6049   2390770.7       10.12      1.00 D B         8.8     0.56   -0.41    -1.366       0.000   0.000
 1833.6049   2390770.7        9.13      1.00 D B         8.8     0.15   -0.40    -0.375       0.000   0.000
 1833.6312   2390780.3       14.86      1.00 D D         8.7     3.18   -0.52    -6.115       0.000   0.000
 1833.6810   2390798.5        5.87      1.00 R D         8.7     1.37    0.48     2.854       0.000   0.000
 1833.8342   2390854.4        4.95      1.00 D B         8.7    -1.60   -0.43     3.721       0.000   0.000
 1833.8342   2390854.4        4.95      1.00 D B         8.7    -1.60   -0.43     3.721       0.000   0.000
 1833.8887   2390874.3        7.32      1.00 D D         8.6    -0.33   -0.25     1.320       0.000   0.000
 1833.8887   2390874.3        7.12      1.00 D D         8.6    -0.38   -0.25     1.520       0.000   0.000
 1833.8997   2390878.4        7.79      1.00 D D         8.6    -0.35   -0.41     0.854       0.000   0.000
 1833.9841   2390909.2       11.16      1.00 D B         8.6     1.30   -0.51    -2.549       0.000   0.000
 1833.9994   2390914.8        8.94      1.00 R D         8.6    -0.12    0.35    -0.343       0.000   0.000
 1834.0559   2390935.4       10.39      1.00 D D         8.6     0.38   -0.21    -1.810       0.000   0.000
 1834.0583   2390936.3        8.58      1.00 D D         8.6     0.00   -0.28     0.000       0.000   0.000
 1834.0591   2390936.6        6.11      1.00 D D         8.6    -0.89   -0.36     2.472       0.000   0.000
 1834.0591   2390936.6        6.11      1.00 D D         8.6    -0.89   -0.36     2.472       0.000   0.000
 1834.1491   2390969.5        9.45      1.00 R D         8.6    -0.35    0.39    -0.897       0.000   0.000
 1834.2037   2390989.4        8.93      1.00 D D         8.5     0.17   -0.43    -0.395       0.000   0.000
 1834.2088   2390991.3        8.54      1.00 D D         8.5     0.00   -0.41     0.000       0.000   0.000
 1834.2802   2391017.3        8.05      1.00 D D         8.5    -0.15   -0.32     0.469       0.000   0.000
 1834.2994   2391024.3        9.02      1.00 D D         8.5     0.21   -0.41    -0.512       0.000   0.000
 1834.2994   2391024.4        9.54      1.00 D D         8.5     0.37   -0.36    -1.028       0.000   0.000
 1834.2994   2391024.4        4.80      1.00 D D         8.5    -0.78   -0.21     3.714       0.000   0.000
 1834.4070   2391063.7       13.16      1.00 D B         8.5     1.64   -0.35    -4.686       0.000   0.000
 1834.4070   2391063.7        8.10      1.00 D B         8.5    -0.13   -0.34     0.382       0.000   0.000
 1834.4070   2391063.7        7.65      1.00 D B         8.5    -0.29   -0.35     0.829       0.000   0.000
 1834.5350   2391110.4        8.31      1.00 D D         8.4    -0.06   -0.45     0.133       0.000   0.000
 1834.5517   2391116.5        8.93      1.00 R D         8.4    -0.16    0.32    -0.500       0.000   0.000
 1834.6113   2391138.3        8.89      1.00 D D         8.4     0.17   -0.36    -0.472       0.000   0.000
 1834.6115   2391138.3        9.67      1.00 R B         8.4    -0.45    0.36    -1.250       0.000   0.000
 1834.6617   2391156.7       -4.39      1.00 R D         8.4     5.63    0.44    12.795       0.000   0.000
 1834.7022   2391171.5        7.89      1.00 D D         8.4    -0.19   -0.38     0.500       0.000   0.000
 1834.7191   2391177.6       12.29      1.00 R D         8.4    -1.21    0.31    -3.903       0.000   0.000
 1834.7325   2391182.5        8.56      1.00 R D         8.4    -0.09    0.49    -0.184       0.000   0.000
 1834.7645   2391194.2       10.32      1.00 D D         8.4     0.76   -0.39    -1.949       0.000   0.000
 1834.7645   2391194.2        5.70      1.00 D D         8.4    -1.04   -0.39     2.667       0.000   0.000
 1834.7645   2391194.2       10.42      1.00 D D         8.4     0.92   -0.45    -2.044       0.000   0.000
 1834.7645   2391194.3        9.55      1.00 D D         8.4     0.53   -0.45    -1.178       0.000   0.000
 1834.7646   2391194.3        5.84      1.00 D D         8.4    -1.14   -0.45     2.533       0.000   0.000
 1834.7674   2391195.3       10.32      1.00 D D         8.4     0.82   -0.42    -1.952       0.000   0.000
 1834.7674   2391195.3        8.77      1.00 D D         8.4     0.17   -0.43    -0.395       0.000   0.000
 1834.7674   2391195.3        8.35      1.00 D D         8.4    -0.01   -0.45     0.022       0.000   0.000
 1834.8032   2391208.4        7.53      1.00 R D         8.4     0.33    0.40     0.825       0.000   0.000
 1834.8032   2391208.4        7.36      1.00 R D         8.4     0.40    0.40     1.000       0.000   0.000
 1834.8032   2391208.4        6.89      1.00 R D         8.4     0.53    0.36     1.472       0.000   0.000
 1834.8032   2391208.4        6.21      1.00 R D         8.4     0.73    0.34     2.147       0.000   0.000
 1834.8383   2391221.2        8.78      1.00 D D         8.3     0.22   -0.51    -0.431       0.000   0.000
 1834.8662   2391231.4        8.43      1.00 D D         8.3     0.03   -0.34    -0.088       0.000   0.000
 1834.8662   2391231.4        8.43      1.00 D D         8.3     0.03   -0.34    -0.088       0.000   0.000
 1834.8662   2391231.4        8.10      1.00 D D         8.3    -0.08   -0.34     0.235       0.000   0.000
 1834.8663   2391231.4        8.54      1.00 D D         8.3     0.05   -0.25    -0.200       0.000   0.000
 1834.8663   2391231.4        8.01      1.00 D D         8.3    -0.11   -0.33     0.333       0.000   0.000
 1834.8688   2391232.3        8.19      1.00 D D         8.3    -0.04   -0.26     0.154       0.000   0.000
 1834.9264   2391253.4        7.18      1.00 D D         8.3    -0.49   -0.43     1.140       0.000   0.000
 1834.9264   2391253.4        6.88      1.00 D D         8.3    -0.62   -0.43     1.442       0.000   0.000
 1834.9347   2391256.4        9.68      1.00 D D         8.3     0.57   -0.42    -1.357       0.000   0.000
 1834.9347   2391256.4        8.15      1.00 D D         8.3    -0.07   -0.42     0.167       0.000   0.000
 1834.9430   2391259.4       12.75      1.00 D D         8.3     1.73   -0.39    -4.436       0.000   0.000
 1835.0141   2391285.4       10.81      1.00 D D         8.3     0.83   -0.33    -2.515       0.000   0.000
 1835.0141   2391285.4        8.02      1.00 D D         8.3    -0.09   -0.33     0.273       0.000   0.000
 1835.0472   2391297.5       24.77      1.00 D B         8.3     4.78   -0.29   -16.483       0.000   0.000
 1835.0473   2391297.5        6.49      1.00 R D         8.3     0.45    0.25     1.800       0.000   0.000
 1835.0935   2391314.4        7.52      1.00 D D         8.3    -0.28   -0.37     0.757       0.000   0.000
 1835.0935   2391314.4        8.13      1.00 D D         8.3    -0.04   -0.29     0.138       0.000   0.000
 1835.1132   2391321.6        9.00      1.00 D D         8.3     0.36   -0.49    -0.735       0.000   0.000
 1835.1133   2391321.6        7.22      1.00 D D         8.3    -0.25   -0.24     1.042       0.000   0.000
 1835.1355   2391329.8      -13.91      1.00 R D         8.3     7.76    0.35    22.171       0.000   0.000
 1835.2603   2391375.3        4.08      1.00 D D         8.2    -1.45   -0.35     4.143       0.000   0.000
 1835.2603   2391375.3        3.22      1.00 D D         8.2    -1.75   -0.35     5.000       0.000   0.000
 1835.2603   2391375.3        2.48      1.00 D D         8.2    -2.01   -0.35     5.743       0.000   0.000
 1835.2603   2391375.3        5.83      1.00 D D         8.2    -0.91   -0.38     2.395       0.000   0.000
 1835.2686   2391378.4        8.78      1.00 D D         8.2     0.24   -0.43    -0.558       0.000   0.000
 1835.2686   2391378.4        6.57      1.00 D D         8.2    -0.71   -0.43     1.651       0.000   0.000
 1835.3422   2391405.2        9.01      1.00 D D         8.2     0.22   -0.27    -0.815       0.000   0.000
 1835.4385   2391440.4       10.80      1.00 D D         8.2     1.13   -0.43    -2.628       0.000   0.000
 1835.4441   2391442.5        9.11      1.00 D B         8.2     0.35   -0.37    -0.946       0.000   0.000
 1835.4496   2391444.5       12.02      1.00 D B         8.2     1.31   -0.34    -3.853       0.000   0.000
 1835.5096   2391466.4        5.87      1.00 D D         8.1    -0.91   -0.40     2.275       0.000   0.000
 1835.5096   2391466.4        5.87      1.00 D D         8.1    -0.91   -0.40     2.275       0.000   0.000
 1835.5096   2391466.4        5.87      1.00 D D         8.1    -0.91   -0.40     2.275       0.000   0.000
 1835.5096   2391466.4        4.77      1.00 D D         8.1    -1.35   -0.40     3.375       0.000   0.000
 1835.5097   2391466.4        3.30      1.00 D D         8.1    -1.26   -0.26     4.846       0.000   0.000
 1835.5941   2391497.2        7.40      1.00 D D         8.1    -0.21   -0.29     0.724       0.000   0.000
 1835.5941   2391497.2        8.64      1.00 D D         8.1     0.23   -0.44    -0.523       0.000   0.000
 1835.6000   2391499.4       15.60      1.00 D D         8.1     2.32   -0.31    -7.484       0.000   0.000
 1835.6279   2391509.6        3.20      1.00 R D         8.1     2.31    0.47     4.915       0.000   0.000
 1835.6307   2391510.6        8.39      1.00 R D         8.1    -0.14    0.50    -0.280       0.000   0.000
 1835.6571   2391520.2        8.61      1.00 D D         8.1     0.24   -0.47    -0.511       0.000   0.000
 1835.7530   2391555.3        9.44      1.00 D D         8.1     0.56   -0.41    -1.366       0.000   0.000
 1835.8159   2391578.3        8.50      1.00 D D         8.1     0.11   -0.25    -0.440       0.000   0.000
 1835.8159   2391578.3        8.50      1.00 D D         8.1     0.11   -0.25    -0.440       0.000   0.000
 1835.8159   2391578.3        7.88      1.00 D D         8.1    -0.05   -0.29     0.172       0.000   0.000
 1835.8241   2391581.2       -1.71      1.00 D D         8.1    -3.32   -0.34     9.765       0.000   0.000
 1835.8980   2391608.3        7.42      1.00 D D         8.0    -0.28   -0.46     0.609       0.000   0.000
 1835.9041   2391610.5       -3.18      1.00 D D         8.0    -5.94   -0.53    11.208       0.000   0.000
 1835.9406   2391623.8        8.45      1.00 R D         8.0    -0.13    0.30    -0.433       0.000   0.000
 1835.9971   2391644.4        7.04      1.00 D D         8.0    -0.25   -0.26     0.962       0.000   0.000
 1835.9971   2391644.4        6.14      1.00 D D         8.0    -0.54   -0.29     1.862       0.000   0.000
 1836.1040   2391683.5       28.34      1.00 R D         8.0    -9.77    0.48   -20.354       0.000   0.000
 1836.1444   2391698.2        9.27      1.00 D D         8.0     0.45   -0.35    -1.286       0.000   0.000
 1836.1501   2391700.3        7.68      1.00 D D         8.0    -0.11   -0.36     0.306       0.000   0.000
 1836.2265   2391728.2        8.48      1.00 D D         8.0     0.10   -0.20    -0.500       0.000   0.000
 1836.3144   2391760.3        9.11      1.00 D D         8.0     0.40   -0.35    -1.143       0.000   0.000
 1836.3144   2391760.3        7.88      1.00 D D         8.0    -0.02   -0.22     0.091       0.000   0.000
 1836.3144   2391760.4        9.04      1.00 D D         8.0     0.31   -0.29    -1.069       0.000   0.000
 1836.3145   2391760.4        1.23      1.00 R B         8.0     1.55    0.23     6.739       0.000   0.000
 1836.3231   2391763.5        8.65      1.00 D D         8.0     0.28   -0.41    -0.683       0.000   0.000
 1836.3746   2391782.3        8.60      1.00 D D         8.0     0.19   -0.30    -0.633       0.000   0.000
 1836.3998   2391791.5        7.48      1.00 D D         8.0    -0.10   -0.21     0.476       0.000   0.000
 1836.5582   2391849.4        8.38      1.00 D D         7.9     0.16   -0.37    -0.432       0.000   0.000
 1836.5582   2391849.4        9.21      1.00 D D         7.9     0.47   -0.37    -1.270       0.000   0.000
 1836.6400   2391879.3        9.66      1.00 D D         7.9     0.69   -0.40    -1.725       0.000   0.000
 1836.6402   2391879.3        2.66      1.00 R B         7.9     2.11    0.40     5.275       0.000   0.000
 1836.7087   2391904.4        6.03      1.00 D D         7.9    -0.91   -0.48     1.896       0.000   0.000
 1836.7224   2391909.3        7.85      1.00 D D         7.9    -0.03   -0.40     0.075       0.000   0.000
 1836.7877   2391933.2        8.12      1.00 D D         7.9     0.08   -0.40    -0.200       0.000   0.000
 1836.8045   2391939.4        6.52      1.00 D D         7.9    -0.49   -0.35     1.400       0.000   0.000
 1836.8048   2391939.4        6.51      1.00 D D         7.9    -0.59   -0.42     1.405       0.000   0.000
 1836.8212   2391945.4       15.28      1.00 R D         7.9    -2.87    0.39    -7.359       0.000   0.000
 1836.9469   2391991.3        7.28      1.00 D D         7.9    -0.34   -0.54     0.630       0.000   0.000
 1837.1219   2392055.3        7.14      1.00 D D         7.9    -0.24   -0.31     0.774       0.000   0.000
 1837.1930   2392081.3        8.97      1.00 D D         7.9     0.38   -0.36    -1.056       0.000   0.000
 1837.1989   2392083.4        7.80      1.00 D D         7.9    -0.03   -0.26     0.115       0.000   0.000
 1837.2016   2392084.4        8.61      1.00 D D         7.9     0.27   -0.39    -0.692       0.000   0.000
 1837.2041   2392085.3        7.04      1.00 D D         7.9    -0.30   -0.34     0.882       0.000   0.000
 1837.2041   2392085.3        7.75      1.00 D D         7.9    -0.06   -0.35     0.171       0.000   0.000
 1837.3549   2392140.4        8.84      1.00 D D         7.9     0.37   -0.41    -0.902       0.000   0.000
 1837.4287   2392167.3        8.12      1.00 D D         7.9     0.08   -0.45    -0.178       0.000   0.000
 1837.4399   2392171.4        8.45      1.00 D D         7.9     0.24   -0.47    -0.511       0.000   0.000
 1837.4559   2392177.3       10.54      1.00 D D         7.9     0.57   -0.22    -2.591       0.000   0.000
 1837.5189   2392200.3        4.51      1.00 R B         8.0     1.41    0.41     3.439       0.000   0.000
 1837.6288   2392240.4       12.21      1.00 D B         8.0     2.21   -0.52    -4.250       0.000   0.000
 1837.6289   2392240.5        9.36      1.00 R D         8.0    -0.70    0.50    -1.400       0.000   0.000
 1837.7026   2392267.4      -10.54      1.00 R B         8.0     7.59    0.41    18.512       0.000   0.000
 1837.7028   2392267.5        1.58      1.00 R D         8.0     2.30    0.36     6.389       0.000   0.000
 1837.7708   2392292.3        8.82      1.00 D D         8.0     0.38   -0.45    -0.844       0.000   0.000
 1837.7709   2392292.3       -3.02      1.00 R B         8.0     5.06    0.46    11.000       0.000   0.000
 1837.7790   2392295.3        8.27      1.00 D D         8.0     0.15   -0.52    -0.288       0.000   0.000
 1837.7791   2392295.3      -13.02      1.00 D D         8.0    -7.77   -0.37    21.000       0.000   0.000
 1837.8447   2392319.3        8.21      1.00 D D         8.0     0.07   -0.31    -0.226       0.000   0.000
 1837.8586   2392324.3        7.43      1.00 D D         8.0    -0.15   -0.27     0.556       0.000   0.000
 1837.8708   2392328.8        9.13      1.00 R D         8.0    -0.55    0.48    -1.146       0.000   0.000
 1838.0058   2392378.1       12.56      1.00 D D         8.0     1.87   -0.41    -4.561       0.000   0.000
 1838.0939   2392410.3        9.24      1.00 D D         8.0     0.46   -0.37    -1.243       0.000   0.000
 1838.0949   2392410.7        7.89      1.00 D D         8.0    -0.06   -0.55     0.109       0.000   0.000
 1838.0968   2392411.3        8.91      1.00 D D         8.0     0.29   -0.32    -0.906       0.000   0.000
 1838.1021   2392413.3       18.26      1.00 D D         8.0     2.77   -0.27   -10.259       0.000   0.000
 1838.1621   2392435.2       12.10      1.00 D D         8.0     0.86   -0.21    -4.095       0.000   0.000
 1838.1769   2392440.6        7.84      1.00 D D         8.0    -0.07   -0.43     0.163       0.000   0.000
 1838.2392   2392463.4        6.05      1.00 D D         8.0    -0.76   -0.39     1.949       0.000   0.000
 1838.2392   2392463.4        6.65      1.00 D D         8.0    -0.58   -0.43     1.349       0.000   0.000
 1838.2480   2392466.6        8.29      1.00 D D         8.0     0.17   -0.58    -0.293       0.000   0.000
 1838.2779   2392477.5       12.68      1.00 R D         8.0    -1.03    0.22    -4.682       0.000   0.000
 1838.2779   2392477.5       11.19      1.00 R D         8.0    -0.86    0.27    -3.185       0.000   0.000
 1838.4225   2392530.3        8.00      1.00 D D         8.0     0.00   -0.29     0.000       0.000   0.000
 1838.5188   2392565.5        2.07      1.00 R D         8.0     2.67    0.45     5.933       0.000   0.000
 1838.5188   2392565.5        8.40      1.00 R D         8.0    -0.18    0.45    -0.400       0.000   0.000
 1838.5787   2392587.4        8.03      1.00 D D         8.0     0.01   -0.39    -0.026       0.000   0.000
 1838.5787   2392587.4        8.08      1.00 D D         8.0     0.03   -0.39    -0.077       0.000   0.000
 1838.5787   2392587.4        9.22      1.00 D D         8.0     0.49   -0.40    -1.225       0.000   0.000
 1838.6122   2392599.6      -13.58      1.00 R D         8.0     8.20    0.38    21.579       0.000   0.000
 1838.6688   2392620.3        8.64      1.00 D D         8.0     0.29   -0.45    -0.644       0.000   0.000
 1838.6688   2392620.3        8.33      1.00 D D         8.0     0.15   -0.45    -0.333       0.000   0.000
 1838.6854   2392626.3       18.22      1.00 D B         8.0     6.54   -0.64   -10.219       0.000   0.000
 1838.7598   2392653.5       -1.11      1.00 R D         8.0     3.19    0.35     9.114       0.000   0.000
 1838.8139   2392673.3        8.27      1.00 D D         8.0     0.09   -0.33    -0.273       0.000   0.000
 1838.8255   2392677.5        7.72      1.00 D D         8.0    -0.15   -0.54     0.278       0.000   0.000
 1838.8386   2392682.3       11.76      1.00 D B         8.0     1.09   -0.29    -3.759       0.000   0.000
 1838.9040   2392706.2        8.19      1.00 D D         8.0     0.08   -0.42    -0.190       0.000   0.000
 1838.9101   2392708.4        0.59      1.00 D D         8.0    -2.00   -0.27     7.407       0.000   0.000
 1838.9211   2392712.4        8.36      1.00 R D         8.0    -0.16    0.45    -0.356       0.000   0.000
 1838.9211   2392712.4        7.76      1.00 R D         8.0     0.11    0.45     0.244       0.000   0.000
 1838.9726   2392731.2        7.80      1.00 D D         8.0    -0.08   -0.41     0.195       0.000   0.000
 1838.9726   2392731.2        8.57      1.00 D D         8.0     0.26   -0.46    -0.565       0.000   0.000
 1838.9835   2392735.2        7.46      1.00 D D         8.0    -0.25   -0.46     0.543       0.000   0.000
 1838.9835   2392735.2        8.07      1.00 D D         8.0     0.03   -0.43    -0.070       0.000   0.000
 1838.9867   2392736.4        8.54      1.00 D D         8.0     0.25   -0.46    -0.543       0.000   0.000
 1838.9867   2392736.4        8.05      1.00 D D         8.0     0.02   -0.44    -0.045       0.000   0.000
 1838.9867   2392736.4        8.34      1.00 D D         8.0     0.15   -0.44    -0.341       0.000   0.000
 1838.9872   2392736.6        7.26      1.00 D D         8.0    -0.29   -0.39     0.744       0.000   0.000
 1838.9872   2392736.6        6.77      1.00 D D         8.0    -0.59   -0.48     1.229       0.000   0.000
 1838.9872   2392736.6        7.82      1.00 D D         8.0    -0.08   -0.45     0.178       0.000   0.000
 1838.9873   2392736.6        8.21      1.00 D D         8.0     0.06   -0.28    -0.214       0.000   0.000
 1838.9873   2392736.6        6.48      1.00 D D         8.0    -0.35   -0.23     1.522       0.000   0.000
 1838.9873   2392736.6        8.06      1.00 D D         8.0     0.03   -0.54    -0.056       0.000   0.000
 1838.9874   2392736.6        7.74      1.00 D D         8.0    -0.12   -0.46     0.261       0.000   0.000
 1838.9874   2392736.6        7.44      1.00 D D         8.0    -0.31   -0.55     0.564       0.000   0.000
 1838.9874   2392736.6        7.74      1.00 D D         8.0    -0.09   -0.35     0.257       0.000   0.000
 1838.9874   2392736.6        7.43      1.00 D D         8.0    -0.17   -0.30     0.567       0.000   0.000
 1838.9875   2392736.7        6.04      1.00 R B         8.0     1.08    0.55     1.964       0.000   0.000
 1839.1340   2392790.2        7.23      1.00 D D         8.0    -0.34   -0.45     0.756       0.000   0.000
 1839.1457   2392794.5        8.14      1.00 D D         8.0     0.06   -0.38    -0.158       0.000   0.000
 1839.1457   2392794.5        8.72      1.00 D D         8.0     0.31   -0.42    -0.738       0.000   0.000
 1839.1457   2392794.5        7.89      1.00 D D         8.0    -0.04   -0.40     0.100       0.000   0.000
 1839.2111   2392818.3        7.17      1.00 D D         8.0    -0.42   -0.52     0.808       0.000   0.000
 1839.2111   2392818.3        7.56      1.00 D D         8.0    -0.20   -0.48     0.417       0.000   0.000
 1839.2111   2392818.3        7.50      1.00 D D         8.0    -0.24   -0.50     0.480       0.000   0.000
 1839.2111   2392818.4        7.78      1.00 D D         8.0    -0.09   -0.45     0.200       0.000   0.000
 1839.2111   2392818.4        7.98      1.00 D D         8.0     0.00   -0.46     0.000       0.000   0.000
 1839.2112   2392818.4        7.49      1.00 D D         8.0    -0.20   -0.41     0.488       0.000   0.000
 1839.2112   2392818.4        8.81      1.00 D D         8.0     0.40   -0.48    -0.833       0.000   0.000
 1839.2113   2392818.4        8.48      1.00 D D         8.0     0.21   -0.42    -0.500       0.000   0.000
 1839.2995   2392850.6        8.54      1.00 D D         8.0     0.26   -0.46    -0.565       0.000   0.000
 1839.3320   2392862.5        9.93      1.00 R D         8.0    -0.59    0.30    -1.967       0.000   0.000
 1839.3431   2392866.6        6.70      1.00 R D         8.0     0.58    0.46     1.261       0.000   0.000
 1839.3839   2392881.5        8.35      1.00 D D         8.0     0.17   -0.44    -0.386       0.000   0.000
 1839.4662   2392911.5        9.64      1.00 D D         8.0     0.49   -0.29    -1.690       0.000   0.000
 1839.4662   2392911.5        4.95      1.00 D D         8.0    -0.60   -0.20     3.000       0.000   0.000
 1839.4745   2392914.6       11.16      1.00 D D         8.0     1.09   -0.34    -3.206       0.000   0.000
 1839.4746   2392914.6        6.95      1.00 D D         8.0    -0.35   -0.35     1.000       0.000   0.000
 1839.4765   2392915.3        6.45      1.00 D D         8.0    -0.45   -0.30     1.500       0.000   0.000
 1839.4970   2392922.8       12.88      1.00 D B         8.0     2.17   -0.44    -4.932       0.000   0.000
 1839.4971   2392922.8        3.93      1.00 R D         8.0     1.65    0.41     4.024       0.000   0.000
 1839.5110   2392927.9        8.31      1.00 D B         7.9     0.08   -0.22    -0.364       0.000   0.000
 1839.5110   2392927.9        5.99      1.00 R D         7.9     1.08    0.55     1.964       0.000   0.000
 1839.5110   2392927.9       10.44      1.00 D B         7.9     1.22   -0.49    -2.490       0.000   0.000
 1839.5110   2392927.9      -11.02      1.00 R D         7.9     5.88    0.31    18.968       0.000   0.000
 1839.5561   2392944.4        8.08      1.00 D D         7.9     0.03   -0.22    -0.136       0.000   0.000
 1839.6246   2392969.4        6.88      1.00 D D         7.9    -0.40   -0.38     1.053       0.000   0.000
 1839.6246   2392969.4        6.94      1.00 D D         7.9    -0.41   -0.41     1.000       0.000   0.000
 1839.6464   2392977.4        8.06      1.00 D B         7.9     0.06   -0.47    -0.128       0.000   0.000
 1839.6469   2392977.5        6.07      1.00 R D         7.9     0.86    0.46     1.870       0.000   0.000
 1839.6469   2392977.5        4.14      1.00 R D         7.9     1.71    0.45     3.800       0.000   0.000
 1839.6602   2392982.4        6.81      1.00 R D         7.9     0.65    0.58     1.121       0.000   0.000
 1839.7015   2392997.5        6.64      1.00 D D         7.9    -0.44   -0.34     1.294       0.000   0.000
 1839.7341   2393009.4        8.89      1.00 R D         7.9    -0.25    0.26    -0.962       0.000   0.000
 1839.7348   2393009.6       18.23      1.00 D B         7.9     6.18   -0.60   -10.300       0.000   0.000
 1839.7348   2393009.6        4.35      1.00 R D         7.9     1.93    0.54     3.574       0.000   0.000
 1839.7348   2393009.7        8.28      1.00 R D         7.9    -0.20    0.56    -0.357       0.000   0.000
 1839.7349   2393009.7       10.21      1.00 R D         7.9    -0.96    0.42    -2.286       0.000   0.000
 1839.7349   2393009.7        8.39      1.00 R D         7.9    -0.27    0.58    -0.466       0.000   0.000
 1839.7350   2393009.7        7.55      1.00 R D         7.9     0.12    0.32     0.375       0.000   0.000
 1839.7350   2393009.7        6.05      1.00 D B         7.9    -0.47   -0.25     1.880       0.000   0.000
 1839.7351   2393009.7        8.32      1.00 R D         7.9    -0.19    0.48    -0.396       0.000   0.000
 1839.7351   2393009.7        7.22      1.00 R D         7.9     0.32    0.45     0.711       0.000   0.000
 1839.7351   2393009.7       10.09      1.00 R D         7.9    -0.67    0.31    -2.161       0.000   0.000
 1839.7351   2393009.7        7.13      1.00 R D         7.9     0.27    0.34     0.794       0.000   0.000
 1839.7921   2393030.6        9.00      1.00 D D         7.9     0.27   -0.25    -1.080       0.000   0.000
 1839.7945   2393031.5        8.30      1.00 D D         7.9     0.18   -0.48    -0.375       0.000   0.000
 1839.7945   2393031.5        8.63      1.00 D D         7.9     0.37   -0.52    -0.712       0.000   0.000
 1839.7966   2393032.2        7.08      1.00 D D         7.9    -0.38   -0.45     0.844       0.000   0.000
 1839.7966   2393032.2        5.97      1.00 D D         7.9    -0.86   -0.44     1.955       0.000   0.000
 1839.7970   2393032.3        8.35      1.00 D D         7.9     0.20   -0.47    -0.426       0.000   0.000
 1839.7970   2393032.3        7.69      1.00 D D         7.9    -0.11   -0.47     0.234       0.000   0.000
 1839.7970   2393032.3        8.21      1.00 D D         7.9     0.14   -0.48    -0.292       0.000   0.000
 1839.7970   2393032.4        9.50      1.00 D D         7.9     0.76   -0.48    -1.583       0.000   0.000
 1839.7970   2393032.4        8.25      1.00 D D         7.9     0.12   -0.36    -0.333       0.000   0.000
 1839.8229   2393041.8       14.32      1.00 R D         7.9    -2.56    0.40    -6.400       0.000   0.000
 1839.8680   2393058.3        7.35      1.00 D D         7.9    -0.25   -0.44     0.568       0.000   0.000
 1839.8770   2393061.6        8.36      1.00 D D         7.9     0.14   -0.31    -0.452       0.000   0.000
 1839.8825   2393063.6        7.82      1.00 D D         7.9    -0.04   -0.43     0.093       0.000   0.000
 1839.8833   2393063.9        8.18      1.00 D D         7.9     0.14   -0.52    -0.269       0.000   0.000
 1839.8849   2393064.5       20.18      1.00 D D         7.9     7.85   -0.64   -12.266       0.000   0.000
 1839.8849   2393064.5       18.06      1.00 D D         7.9     6.29   -0.62   -10.145       0.000   0.000
 1839.8850   2393064.5       19.17      1.00 D D         7.9     5.74   -0.51   -11.255       0.000   0.000
 1839.8851   2393064.5       19.49      1.00 D D         7.9     4.63   -0.40   -11.575       0.000   0.000
 1839.8851   2393064.5        8.37      1.00 D D         7.9     0.18   -0.39    -0.462       0.000   0.000
 1839.9446   2393086.3        8.30      1.00 D D         7.9     0.18   -0.46    -0.391       0.000   0.000
 1839.9455   2393086.6       -0.29      1.00 D D         7.9    -3.85   -0.47     8.191       0.000   0.000
 1839.9789   2393098.8        6.80      1.00 R D         7.9     0.44    0.40     1.100       0.000   0.000
 1840.0264   2393116.1        8.23      1.00 D D         7.9     0.13   -0.39    -0.333       0.000   0.000
 1840.0265   2393116.2        6.14      1.00 R B         7.9     0.74    0.42     1.762       0.000   0.000
 1840.0323   2393118.3        7.36      1.00 D D         7.9    -0.22   -0.41     0.537       0.000   0.000
 1840.0324   2393118.3        7.95      1.00 D D         7.9     0.02   -0.40    -0.050       0.000   0.000
 1840.0324   2393118.3        7.47      1.00 D D         7.9    -0.09   -0.21     0.429       0.000   0.000
 1840.0324   2393118.3        8.09      1.00 D D         7.9     0.05   -0.27    -0.185       0.000   0.000
 1840.0325   2393118.4      -10.79      1.00 R B         7.9     6.73    0.36    18.694       0.000   0.000
 1840.0352   2393119.4        8.62      1.00 D D         7.9     0.29   -0.40    -0.725       0.000   0.000
 1840.0353   2393119.4       11.13      1.00 D D         7.9     0.84   -0.26    -3.231       0.000   0.000
 1840.0353   2393119.4        9.93      1.00 D D         7.9     0.61   -0.30    -2.033       0.000   0.000
 1840.0353   2393119.4        8.19      1.00 D D         7.9     0.09   -0.31    -0.290       0.000   0.000
 1840.0353   2393119.4        8.45      1.00 D D         7.9     0.31   -0.56    -0.554       0.000   0.000
 1840.0353   2393119.4        8.26      1.00 D D         7.9     0.13   -0.36    -0.361       0.000   0.000
 1840.0353   2393119.4       -5.20      1.00 R B         7.9     5.24    0.40    13.100       0.000   0.000
 1840.0354   2393119.4        7.90      1.00 D D         7.9     0.00   -0.38     0.000       0.000   0.000
 1840.0404   2393121.3        8.42      1.00 D D         7.9     0.24   -0.46    -0.522       0.000   0.000
 1840.0404   2393121.3        8.78      1.00 D D         7.9     0.42   -0.48    -0.875       0.000   0.000
 1840.0405   2393121.3        7.99      1.00 D D         7.9     0.03   -0.33    -0.091       0.000   0.000
 1840.0405   2393121.3        8.08      1.00 D D         7.9     0.05   -0.28    -0.179       0.000   0.000
 1840.0523   2393125.6       18.40      1.00 R D         7.9    -3.36    0.32   -10.500       0.000   0.000
 1840.1532   2393162.5       13.43      1.00 D B         7.9     2.71   -0.49    -5.531       0.000   0.000
 1840.2021   2393180.3        8.95      1.00 D D         7.9     0.43   -0.41    -1.049       0.000   0.000
 1840.2022   2393180.4        8.33      1.00 R B         7.9    -0.16    0.37    -0.432       0.000   0.000
 1840.2241   2393188.3        7.65      1.00 D B         7.9    -0.14   -0.56     0.250       0.000   0.000
 1840.2242   2393188.4        7.42      1.00 R D         7.9     0.23    0.48     0.479       0.000   0.000
 1840.2649   2393203.3        9.29      1.00 D D         7.9     0.32   -0.23    -1.391       0.000   0.000
 1840.2763   2393207.4        8.10      1.00 D D         7.9     0.07   -0.35    -0.200       0.000   0.000
 1840.2763   2393207.4        7.98      1.00 D D         7.9     0.03   -0.38    -0.079       0.000   0.000
 1840.2763   2393207.4        9.73      1.00 D D         7.9     0.55   -0.30    -1.833       0.000   0.000
 1840.2898   2393212.3       12.05      1.00 D D         7.9     1.37   -0.33    -4.152       0.000   0.000
 1840.3452   2393232.6        8.22      1.00 D D         7.9     0.15   -0.47    -0.319       0.000   0.000
 1840.3500   2393234.4        7.82      1.00 D D         7.9    -0.04   -0.48     0.083       0.000   0.000
 1840.3501   2393234.4        8.52      1.00 D D         7.9     0.29   -0.47    -0.617       0.000   0.000
 1840.3529   2393235.4        6.24      1.00 D D         7.9    -0.73   -0.44     1.659       0.000   0.000
 1840.3777   2393244.4        1.99      1.00 R D         7.9     1.95    0.33     5.909       0.000   0.000
 1840.3805   2393245.5       12.61      1.00 D B         7.9     1.46   -0.31    -4.710       0.000   0.000
 1840.3807   2393245.6        7.80      1.00 R D         7.9     0.03    0.30     0.100       0.000   0.000
 1840.3831   2393246.4       14.28      1.00 D B         7.9     2.49   -0.39    -6.385       0.000   0.000
 1840.3833   2393246.5      -14.43      1.00 R D         7.9     7.37    0.33    22.333       0.000   0.000
 1840.3890   2393248.6       10.07      1.00 D B         7.9     0.76   -0.35    -2.171       0.000   0.000
 1840.3892   2393248.6        7.00      1.00 R D         7.9     0.28    0.31     0.903       0.000   0.000
 1840.4213   2393260.4        6.88      1.00 D D         7.9    -0.56   -0.55     1.018       0.000   0.000
 1840.4465   2393269.6        7.22      1.00 D D         7.9    -0.23   -0.34     0.676       0.000   0.000
 1840.5233   2393297.6        7.85      1.00 D D         7.9    -0.01   -0.20     0.050       0.000   0.000
 1840.6728   2393352.2        7.88      1.00 D D         7.9    -0.01   -0.43     0.023       0.000   0.000
 1840.6880   2393357.8        7.94      1.00 D D         7.9     0.02   -0.45    -0.044       0.000   0.000
 1840.7062   2393364.4        2.77      1.00 R D         7.9     2.36    0.46     5.130       0.000   0.000
 1840.7830   2393392.5       11.57      1.00 R D         7.9    -1.58    0.43    -3.674       0.000   0.000
 1840.7831   2393392.5        8.47      1.00 R D         7.9    -0.21    0.37    -0.568       0.000   0.000
 1840.7831   2393392.5        7.47      1.00 R D         7.9     0.20    0.47     0.426       0.000   0.000
 1840.7831   2393392.5        6.68      1.00 R D         7.9     0.56    0.46     1.217       0.000   0.000
 1840.7831   2393392.5        7.96      1.00 R D         7.9    -0.02    0.36    -0.056       0.000   0.000
 1840.7831   2393392.5        6.58      1.00 R D         7.9     0.54    0.41     1.317       0.000   0.000
 1840.8377   2393412.5        7.66      1.00 D D         7.9    -0.08   -0.33     0.242       0.000   0.000
 1840.8377   2393412.5        7.13      1.00 D D         7.9    -0.27   -0.35     0.771       0.000   0.000
 1840.8379   2393412.5      -13.93      1.00 R B         7.9     7.64    0.35    21.829       0.000   0.000
 1840.8405   2393413.5        8.57      1.00 D D         7.9     0.24   -0.36    -0.667       0.000   0.000
 1840.9138   2393440.3        7.51      1.00 D D         7.9    -0.15   -0.38     0.395       0.000   0.000
 1840.9332   2393447.3        7.30      1.00 D D         7.9    -0.12   -0.20     0.600       0.000   0.000
 1840.9332   2393447.3        9.21      1.00 D D         7.9     0.59   -0.45    -1.311       0.000   0.000
 1840.9332   2393447.4        8.53      1.00 D D         7.9     0.20   -0.32    -0.625       0.000   0.000
 1841.1028   2393509.3        6.05      1.00 R D         7.9     1.06    0.57     1.860       0.000   0.000
 1841.1575   2393529.3       11.74      1.00 D D         7.9     0.88   -0.23    -3.826       0.000   0.000
 1841.1684   2393533.3        8.73      1.00 D D         7.9     0.31   -0.38    -0.816       0.000   0.000
 1841.3220   2393589.3        7.85      1.00 D D         7.9    -0.03   -0.36     0.083       0.000   0.000
 1841.3280   2393591.5        7.32      1.00 D D         7.9    -0.32   -0.52     0.615       0.000   0.000
 1841.3905   2393614.4        8.42      1.00 D D         7.9     0.33   -0.69    -0.478       0.000   0.000
 1841.3905   2393614.4        8.33      1.00 D D         7.9     0.24   -0.61    -0.393       0.000   0.000
 1841.3905   2393614.4        7.90      1.00 D D         7.9    -0.02   -0.51     0.039       0.000   0.000
 1841.4043   2393619.4        8.25      1.00 D D         7.9     0.15   -0.49    -0.306       0.000   0.000
 1841.4043   2393619.4        9.40      1.00 D D         7.9     0.73   -0.50    -1.460       0.000   0.000
 1841.4239   2393626.6        2.36      1.00 R D         7.9     2.01    0.36     5.583       0.000   0.000
 1841.4947   2393652.5        7.30      1.00 D D         7.9    -0.20   -0.31     0.645       0.000   0.000
 1841.5721   2393680.7        8.29      1.00 D D         8.0     0.09   -0.27    -0.333       0.000   0.000
 1841.5767   2393682.4        7.62      1.00 D D         8.0    -0.12   -0.36     0.333       0.000   0.000
 1841.5835   2393684.9        7.24      1.00 D D         8.0    -0.28   -0.39     0.718       0.000   0.000
 1841.6069   2393693.4       10.14      1.00 D B         8.0     1.35   -0.62    -2.177       0.000   0.000
 1841.6070   2393693.4       11.90      1.00 D B         8.0     1.97   -0.50    -3.940       0.000   0.000
 1841.6070   2393693.5       10.10      1.00 D B         8.0     0.92   -0.43    -2.140       0.000   0.000
 1841.6070   2393693.5        7.98      1.00 R D         8.0    -0.01    0.43    -0.023       0.000   0.000
 1841.6070   2393693.5        7.52      1.00 R D         8.0     0.18    0.41     0.439       0.000   0.000
 1841.6070   2393693.5        7.71      1.00 R D         8.0     0.15    0.59     0.254       0.000   0.000
 1841.6071   2393693.5        8.22      1.00 D B         8.0     0.10   -0.38    -0.263       0.000   0.000
 1841.6071   2393693.5        8.60      1.00 R D         8.0    -0.28    0.44    -0.636       0.000   0.000
 1841.6071   2393693.5        8.49      1.00 R D         8.0    -0.24    0.45    -0.533       0.000   0.000
 1841.6156   2393696.6        7.34      1.00 R D         8.0     0.28    0.45     0.622       0.000   0.000
 1841.6586   2393712.3        9.13      1.00 D D         8.0     0.43   -0.37    -1.162       0.000   0.000
 1841.6586   2393712.3       10.63      1.00 D D         8.0     0.96   -0.36    -2.667       0.000   0.000
 1841.6586   2393712.3        8.34      1.00 D D         8.0     0.14   -0.37    -0.378       0.000   0.000
 1841.6815   2393720.7       16.56      1.00 D B         8.0     4.21   -0.49    -8.592       0.000   0.000
 1841.6815   2393720.7       27.79      1.00 D B         8.0    10.90   -0.55   -19.818       0.000   0.000
 1841.6816   2393720.7       13.63      1.00 D B         8.0     2.21   -0.39    -5.667       0.000   0.000
 1841.6816   2393720.7       10.67      1.00 D B         8.0     1.43   -0.53    -2.698       0.000   0.000
 1841.6816   2393720.7        6.28      1.00 R D         8.0     0.76    0.45     1.689       0.000   0.000
 1841.6816   2393720.7        6.97      1.00 R D         8.0     0.51    0.51     1.000       0.000   0.000
 1841.6817   2393720.7        8.28      1.00 R D         8.0    -0.12    0.39    -0.308       0.000   0.000
 1841.6817   2393720.7        7.21      1.00 R D         8.0     0.37    0.49     0.755       0.000   0.000
 1841.6817   2393720.7        6.89      1.00 R D         8.0     0.42    0.39     1.077       0.000   0.000
 1841.6896   2393723.6       10.50      1.00 R D         8.0    -0.81    0.32    -2.531       0.000   0.000
 1841.6896   2393723.6        8.79      1.00 R D         8.0    -0.40    0.49    -0.816       0.000   0.000
 1841.6980   2393726.7        6.92      1.00 R D         8.0     0.46    0.44     1.045       0.000   0.000
 1841.7243   2393736.3        8.42      1.00 D D         8.0     0.13   -0.29    -0.448       0.000   0.000
 1841.7331   2393739.5        8.10      1.00 D D         8.0     0.04   -0.32    -0.125       0.000   0.000
 1841.7643   2393750.9        7.91      1.00 R D         8.0     0.02    0.29     0.069       0.000   0.000
 1841.8994   2393800.3        7.56      1.00 D D         8.0    -0.20   -0.46     0.435       0.000   0.000
 1841.9058   2393802.6       22.17      1.00 D D         8.0     5.39   -0.38   -14.184       0.000   0.000
 1841.9059   2393802.6       21.75      1.00 D D         8.0     5.23   -0.38   -13.763       0.000   0.000
 1841.9061   2393802.7        7.72      1.00 D D         8.0    -0.15   -0.55     0.273       0.000   0.000
 1841.9627   2393823.4        6.83      1.00 D D         8.0    -0.49   -0.42     1.167       0.000   0.000
 1841.9627   2393823.4        7.51      1.00 D D         8.0    -0.22   -0.45     0.489       0.000   0.000
 1841.9678   2393825.2        7.05      1.00 D D         8.0    -0.19   -0.20     0.950       0.000   0.000
 1842.0454   2393853.6       16.61      1.00 D D         8.0     2.58   -0.30    -8.600       0.000   0.000
 1842.0560   2393857.5        7.16      1.00 D D         8.0    -0.35   -0.41     0.854       0.000   0.000
 1842.0560   2393857.5        7.46      1.00 D D         8.0    -0.21   -0.38     0.553       0.000   0.000
 1842.0560   2393857.5        7.34      1.00 D D         8.0    -0.24   -0.36     0.667       0.000   0.000
 1842.0561   2393857.5        7.77      1.00 D D         8.0    -0.09   -0.37     0.243       0.000   0.000
 1842.0561   2393857.5        7.34      1.00 D D         8.0    -0.26   -0.39     0.667       0.000   0.000
 1842.0611   2393859.3        9.28      1.00 D D         8.0     0.38   -0.30    -1.267       0.000   0.000
 1842.0611   2393859.3        9.25      1.00 D D         8.0     0.36   -0.29    -1.241       0.000   0.000
 1842.0646   2393860.6      -15.54      1.00 D D         8.0    -9.42   -0.40    23.550       0.000   0.000
 1842.2033   2393911.2        9.90      1.00 D D         8.0     0.80   -0.43    -1.860       0.000   0.000
 1842.2199   2393917.3        8.13      1.00 D D         8.0     0.04   -0.46    -0.087       0.000   0.000
 1842.2199   2393917.3        7.61      1.00 D D         8.0    -0.20   -0.46     0.435       0.000   0.000
 1842.2200   2393917.3        5.35      1.00 D D         8.0    -0.70   -0.26     2.692       0.000   0.000
 1842.2200   2393917.3        8.29      1.00 D D         8.0     0.10   -0.41    -0.244       0.000   0.000
 1842.2200   2393917.4        8.07      1.00 D D         8.0     0.01   -0.42    -0.024       0.000   0.000
 1842.2779   2393938.5        7.19      1.00 D D         8.1    -0.46   -0.53     0.868       0.000   0.000
 1842.3650   2393970.3        5.07      1.00 D D         8.1    -1.71   -0.57     3.000       0.000   0.000
 1842.4471   2394000.3        7.35      1.00 D D         8.1    -0.36   -0.49     0.735       0.000   0.000
 1842.4471   2394000.3        7.72      1.00 D D         8.1    -0.19   -0.51     0.373       0.000   0.000
 1842.4530   2394002.5        7.25      1.00 D D         8.1    -0.46   -0.55     0.836       0.000   0.000
 1842.6966   2394091.4        7.31      1.00 D D         8.1    -0.35   -0.42     0.833       0.000   0.000
 1842.7350   2394105.4        3.35      1.00 R D         8.1     2.64    0.55     4.800       0.000   0.000
 1842.8635   2394152.4        8.42      1.00 D D         8.2     0.09   -0.36    -0.250       0.000   0.000
 1842.8635   2394152.4        8.77      1.00 D D         8.2     0.21   -0.35    -0.600       0.000   0.000
 1842.8917   2394162.7        7.93      1.00 R D         8.2     0.07    0.28     0.250       0.000   0.000
 1842.9506   2394184.2        7.66      1.00 D D         8.2    -0.25   -0.47     0.532       0.000   0.000
 1842.9506   2394184.2        8.28      1.00 D D         8.2     0.05   -0.53    -0.094       0.000   0.000
 1842.9658   2394189.8        6.88      1.00 R D         8.2     0.67    0.51     1.314       0.000   0.000
 1843.0649   2394226.0        8.41      1.00 R D         8.2    -0.07    0.33    -0.212       0.000   0.000
 1843.1754   2394266.3        7.49      1.00 D D         8.2    -0.29   -0.41     0.707       0.000   0.000
 1843.1754   2394266.3        8.66      1.00 D D         8.2     0.21   -0.46    -0.457       0.000   0.000
 1843.2499   2394293.5        8.56      1.00 D D         8.2     0.08   -0.22    -0.364       0.000   0.000
 1843.2718   2394301.5        7.57      1.00 D D         8.2    -0.32   -0.51     0.627       0.000   0.000
 1843.3341   2394324.3        7.65      1.00 D D         8.2    -0.26   -0.47     0.553       0.000   0.000
 1843.3344   2394324.4        8.53      1.00 D D         8.2     0.16   -0.48    -0.333       0.000   0.000
 1843.3344   2394324.4       19.37      1.00 D D         8.2     4.02   -0.36   -11.167       0.000   0.000
 1843.3344   2394324.4        8.61      1.00 D D         8.2     0.24   -0.59    -0.407       0.000   0.000
 1843.3508   2394330.4        8.49      1.00 D D         8.2     0.09   -0.31    -0.290       0.000   0.000
 1843.4137   2394353.4       10.01      1.00 D D         8.2     1.05   -0.58    -1.810       0.000   0.000
 1843.4192   2394355.4        8.75      1.00 D D         8.2     0.29   -0.53    -0.547       0.000   0.000
 1843.4192   2394355.4        8.67      1.00 D D         8.2     0.25   -0.53    -0.472       0.000   0.000
 1843.6111   2394425.4        8.28      1.00 R D         8.2    -0.03    0.38    -0.079       0.000   0.000
 1843.6111   2394425.4        8.15      1.00 R D         8.2     0.02    0.39     0.051       0.000   0.000
 1843.6249   2394430.5       10.88      1.00 R D         8.2    -1.26    0.47    -2.681       0.000   0.000
 1843.6249   2394430.5       10.27      1.00 R D         8.2    -0.89    0.43    -2.070       0.000   0.000
 1843.6334   2394433.6       10.20      1.00 R D         8.2    -0.60    0.30    -2.000       0.000   0.000
 1843.7185   2394464.7        9.53      1.00 R D         8.2    -0.28    0.21    -1.333       0.000   0.000
 1843.7456   2394474.6        8.29      1.00 D D         8.2     0.03   -0.35    -0.086       0.000   0.000
 1843.7476   2394475.3        8.58      1.00 D D         8.2     0.15   -0.39    -0.385       0.000   0.000
 1843.7476   2394475.3        8.12      1.00 D D         8.2    -0.03   -0.40     0.075       0.000   0.000
 1843.7617   2394480.4        9.53      1.00 D D         8.2     0.48   -0.36    -1.333       0.000   0.000
 1843.8349   2394507.2        8.28      1.00 D D         8.2     0.03   -0.38    -0.079       0.000   0.000
 1843.8349   2394507.2        8.83      1.00 D D         8.2     0.19   -0.30    -0.633       0.000   0.000
 1843.8386   2394508.6        6.37      1.00 D D         8.2    -0.64   -0.35     1.829       0.000   0.000
 1843.8525   2394513.6        8.28      1.00 R D         8.2    -0.03    0.38    -0.079       0.000   0.000
 1843.8605   2394516.6        7.49      1.00 R D         8.2     0.25    0.35     0.714       0.000   0.000
 1843.9037   2394532.3        8.90      1.00 D D         8.2     0.28   -0.40    -0.700       0.000   0.000
 1844.0026   2394568.5        9.81      1.00 D D         8.2     0.58   -0.36    -1.611       0.000   0.000
 1844.0189   2394574.4        9.87      1.00 D B         8.2     0.75   -0.45    -1.667       0.000   0.000
 1844.0190   2394574.5        6.93      1.00 R D         8.2     0.52    0.41     1.268       0.000   0.000
 1844.0595   2394589.2        9.15      1.00 D D         8.2     0.33   -0.35    -0.943       0.000   0.000
 1844.0732   2394594.2       10.44      1.00 D D         8.2     0.85   -0.38    -2.237       0.000   0.000
 1844.0733   2394594.3        7.85      1.00 D D         8.2    -0.10   -0.28     0.357       0.000   0.000
 1844.0759   2394595.2        2.87      1.00 D D         8.2    -2.03   -0.38     5.342       0.000   0.000
 1844.0987   2394603.5      -13.39      1.00 R D         8.2     9.72    0.45    21.600       0.000   0.000
 1844.1424   2394619.5        8.24      1.00 D D         8.2     0.01   -0.37    -0.027       0.000   0.000
 1844.1476   2394621.4        2.61      1.00 D D         8.2    -1.40   -0.25     5.600       0.000   0.000
 1844.1950   2394638.7        8.48      1.00 R D         8.2    -0.08    0.31    -0.258       0.000   0.000
 1844.2377   2394654.3        8.38      1.00 D D         8.2     0.05   -0.33    -0.152       0.000   0.000
 1844.2485   2394658.3        7.43      1.00 D D         8.2    -0.35   -0.44     0.795       0.000   0.000
 1844.2485   2394658.3       -1.63      1.00 D D         8.2    -4.73   -0.48     9.854       0.000   0.000
 1844.2518   2394659.5       16.68      1.00 D B         8.2     3.72   -0.44    -8.455       0.000   0.000
 1844.3173   2394683.4        6.73      1.00 D D         8.2    -0.69   -0.46     1.500       0.000   0.000
 1844.3173   2394683.4        8.27      1.00 D D         8.2     0.02   -0.49    -0.041       0.000   0.000
 1844.3945   2394711.6        7.24      1.00 D D         8.2    -0.47   -0.47     1.000       0.000   0.000
 1844.5834   2394780.6        8.53      1.00 R D         8.3    -0.11    0.41    -0.268       0.000   0.000
 1844.5834   2394780.6        5.63      1.00 R D         8.3     1.05    0.40     2.625       0.000   0.000
 1844.6765   2394814.6        6.36      1.00 R D         8.3     0.63    0.33     1.909       0.000   0.000
 1844.7444   2394839.4        7.69      1.00 R D         8.3     0.27    0.46     0.587       0.000   0.000
 1844.7444   2394839.4        7.45      1.00 R D         8.3     0.38    0.46     0.826       0.000   0.000
 1844.7558   2394843.6        8.63      1.00 R D         8.3    -0.11    0.31    -0.355       0.000   0.000
 1844.7559   2394843.6        8.19      1.00 R D         8.3     0.03    0.37     0.081       0.000   0.000
 1844.7990   2394859.3        5.40      1.00 D D         8.3    -0.69   -0.24     2.875       0.000   0.000
 1844.8071   2394862.3        8.79      1.00 D D         8.3     0.21   -0.41    -0.512       0.000   0.000
 1844.8071   2394862.3        8.21      1.00 D D         8.3    -0.02   -0.29     0.069       0.000   0.000
 1844.8072   2394862.3        5.49      1.00 D D         8.3    -0.81   -0.29     2.793       0.000   0.000
 1844.8980   2394895.5        4.86      1.00 D D         8.3    -1.61   -0.47     3.426       0.000   0.000
 1844.8981   2394895.5        4.55      1.00 R B         8.3     1.57    0.42     3.738       0.000   0.000
 1844.9530   2394915.6        7.82      1.00 D D         8.3    -0.25   -0.53     0.472       0.000   0.000
 1844.9683   2394921.2        8.32      1.00 D D         8.3     0.01   -0.45    -0.022       0.000   0.000
 1844.9692   2394921.5        6.76      1.00 D D         8.3    -0.60   -0.39     1.538       0.000   0.000
 1844.9771   2394924.4        7.86      1.00 D D         8.3    -0.13   -0.30     0.433       0.000   0.000
 1845.0313   2394944.2        7.59      1.00 D D         8.3    -0.31   -0.43     0.721       0.000   0.000
 1845.0314   2394944.2        7.41      1.00 D D         8.3    -0.35   -0.39     0.897       0.000   0.000
 1845.0314   2394944.2        8.97      1.00 D D         8.3     0.29   -0.44    -0.659       0.000   0.000
 1845.0314   2394944.2        9.59      1.00 D D         8.3     0.50   -0.39    -1.282       0.000   0.000
 1845.1224   2394977.5        8.75      1.00 D D         8.3     0.18   -0.44    -0.409       0.000   0.000
 1845.1935   2395003.4        7.09      1.00 D D         8.4    -0.71   -0.56     1.268       0.000   0.000
 1845.2124   2395010.3        7.06      1.00 D D         8.4    -0.47   -0.36     1.306       0.000   0.000
 1845.2324   2395017.6        3.24      1.00 R D         8.4     1.59    0.31     5.129       0.000   0.000
 1845.2324   2395017.6        4.88      1.00 R D         8.4     1.57    0.45     3.489       0.000   0.000
 1845.2783   2395034.4        8.57      1.00 D D         8.4     0.09   -0.48    -0.188       0.000   0.000
 1845.3711   2395068.3        8.93      1.00 D D         8.4     0.16   -0.31    -0.516       0.000   0.000
 1845.3712   2395068.3        8.20      1.00 R B         8.4     0.06    0.28     0.214       0.000   0.000
 1845.3822   2395072.3        6.87      1.00 D D         8.4    -0.68   -0.44     1.545       0.000   0.000
 1845.3822   2395072.4        5.46      1.00 D D         8.4    -1.21   -0.41     2.951       0.000   0.000
 1845.4565   2395099.5        6.33      1.00 D D         8.4    -0.59   -0.28     2.107       0.000   0.000
 1845.4565   2395099.5        8.80      1.00 D D         8.4     0.12   -0.33    -0.364       0.000   0.000
 1845.5389   2395129.6        8.21      1.00 D D         8.5    -0.10   -0.39     0.256       0.000   0.000
 1845.5417   2395130.6        6.67      1.00 D D         8.5    -0.77   -0.43     1.791       0.000   0.000
 1845.6342   2395164.4        3.53      1.00 R D         8.5     2.68    0.54     4.963       0.000   0.000
 1845.6342   2395164.4        8.14      1.00 R D         8.5     0.19    0.54     0.352       0.000   0.000
 1845.6510   2395170.5        8.33      1.00 R D         8.5     0.08    0.48     0.167       0.000   0.000
 1845.6510   2395170.5        8.78      1.00 R D         8.5    -0.14    0.49    -0.286       0.000   0.000
 1845.6998   2395188.4        8.62      1.00 D D         8.5     0.05   -0.47    -0.106       0.000   0.000
 1845.6998   2395188.4        6.14      1.00 D D         8.5    -1.09   -0.46     2.370       0.000   0.000
 1845.6999   2395188.4        9.44      1.00 D D         8.5     0.43   -0.46    -0.935       0.000   0.000
 1845.7024   2395189.3        8.75      1.00 D D         8.5     0.06   -0.25    -0.240       0.000   0.000
 1845.7060   2395190.6      -12.36      1.00 R B         8.5     9.60    0.46    20.870       0.000   0.000
 1845.7253   2395197.7        8.15      1.00 R D         8.5     0.16    0.44     0.364       0.000   0.000
 1845.7259   2395197.9        7.37      1.00 R D         8.5     0.39    0.34     1.147       0.000   0.000
 1845.8012   2395225.4       13.06      1.00 D B         8.5     2.17   -0.48    -4.521       0.000   0.000
 1845.8013   2395225.4        9.98      1.00 R D         8.5    -0.65    0.45    -1.444       0.000   0.000
 1845.8013   2395225.4        9.23      1.00 R D         8.5    -0.29    0.42    -0.690       0.000   0.000
 1845.8099   2395228.5        9.54      1.00 R D         8.5    -0.42    0.42    -1.000       0.000   0.000
 1845.8475   2395242.3        9.74      1.00 D D         8.6     0.50   -0.42    -1.190       0.000   0.000
 1845.8475   2395242.3        9.35      1.00 D D         8.6     0.19   -0.24    -0.792       0.000   0.000
 1845.8475   2395242.3        0.92      1.00 R B         8.6     2.29    0.30     7.633       0.000   0.000
 1845.8560   2395245.4        9.67      1.00 D D         8.6     0.48   -0.43    -1.116       0.000   0.000
 1845.8560   2395245.4        9.33      1.00 D D         8.6     0.34   -0.44    -0.773       0.000   0.000
 1845.8561   2395245.4        4.67      1.00 R B         8.6     1.75    0.45     3.889       0.000   0.000
 1845.8588   2395246.4        7.82      1.00 D D         8.6    -0.31   -0.42     0.738       0.000   0.000
 1845.9238   2395270.2       10.13      1.00 D D         8.6     0.42   -0.27    -1.556       0.000   0.000
 1845.9296   2395272.3       11.15      1.00 D D         8.6     1.08   -0.42    -2.571       0.000   0.000
 1845.9300   2395272.4        8.55      1.00 D D         8.6    -0.01   -0.36     0.028       0.000   0.000
 1845.9300   2395272.4        8.89      1.00 D D         8.6     0.12   -0.38    -0.316       0.000   0.000
 1845.9306   2395272.6        9.11      1.00 D D         8.6     0.23   -0.43    -0.535       0.000   0.000
 1846.0037   2395299.4        6.99      1.00 D D         8.6    -0.42   -0.26     1.615       0.000   0.000
 1846.1001   2395334.6        8.43      1.00 D D         8.6    -0.06   -0.32     0.188       0.000   0.000
 1846.1394   2395348.9        5.81      1.00 R D         8.6     1.21    0.43     2.814       0.000   0.000
 1846.1679   2395359.3       10.35      1.00 D D         8.6     0.67   -0.39    -1.718       0.000   0.000
 1846.2454   2395387.6       11.53      1.00 D D         8.6     1.47   -0.51    -2.882       0.000   0.000
 1846.2454   2395387.7        8.26      1.00 D D         8.6    -0.18   -0.46     0.391       0.000   0.000
 1846.2582   2395392.3        9.95      1.00 D D         8.7     0.39   -0.30    -1.300       0.000   0.000
 1846.2719   2395397.3        8.20      1.00 D D         8.7    -0.11   -0.24     0.458       0.000   0.000
 1846.3379   2395421.4        9.22      1.00 D D         8.7     0.23   -0.42    -0.548       0.000   0.000
 1846.3489   2395425.4        8.34      1.00 D D         8.7    -0.07   -0.21     0.333       0.000   0.000
 1846.3574   2395428.5        9.99      1.00 D B         8.7     0.37   -0.28    -1.321       0.000   0.000
 1846.3574   2395428.6        9.86      1.00 R D         8.7    -0.38    0.32    -1.188       0.000   0.000
 1846.3574   2395428.6       13.08      1.00 R D         8.7    -1.41    0.32    -4.406       0.000   0.000
 1846.4479   2395461.6       10.02      1.00 R D         8.7    -0.32    0.24    -1.333       0.000   0.000
 1846.4916   2395477.5       11.21      1.00 D D         8.7     0.88   -0.35    -2.514       0.000   0.000
 1846.4993   2395480.4        9.75      1.00 D D         8.7     0.42   -0.40    -1.050       0.000   0.000
 1846.5050   2395482.5        7.66      1.00 D D         8.7    -0.47   -0.45     1.044       0.000   0.000
 1846.5050   2395482.5       11.28      1.00 D D         8.7     0.80   -0.31    -2.581       0.000   0.000
 1846.5077   2395483.5        6.89      1.00 D D         8.7    -0.38   -0.21     1.810       0.000   0.000
 1846.5077   2395483.5        7.20      1.00 D D         8.7    -0.36   -0.24     1.500       0.000   0.000
 1846.5078   2395483.5       18.18      1.00 D D         8.7     2.18   -0.23    -9.478       0.000   0.000
 1846.6175   2395523.5       16.30      1.00 D B         8.7     3.03   -0.40    -7.575       0.000   0.000
 1846.6176   2395523.6       10.67      1.00 R D         8.7    -0.72    0.37    -1.946       0.000   0.000
 1846.6664   2395541.4        8.78      1.00 D D         8.7     0.02   -0.43    -0.047       0.000   0.000
 1846.6664   2395541.4        9.03      1.00 D D         8.7     0.12   -0.41    -0.293       0.000   0.000
 1846.7023   2395554.5       13.00      1.00 R D         8.7    -2.30    0.54    -4.259       0.000   0.000
 1846.7539   2395573.4        8.00      1.00 D D         8.8    -0.40   -0.53     0.755       0.000   0.000
 1846.7539   2395573.4        7.81      1.00 D D         8.8    -0.46   -0.49     0.939       0.000   0.000
 1846.7762   2395581.5        7.95      1.00 R D         8.8     0.34    0.42     0.810       0.000   0.000
 1846.7770   2395581.8       13.27      1.00 R D         8.8    -1.49    0.33    -4.515       0.000   0.000
 1846.7880   2395585.8        0.90      1.00 R D         8.8     3.22    0.41     7.854       0.000   0.000
 1846.8561   2395610.7       10.01      1.00 R D         8.8    -0.42    0.34    -1.235       0.000   0.000
 1846.8903   2395623.2        9.43      1.00 D D         8.8     0.30   -0.46    -0.652       0.000   0.000
 1846.8932   2395624.2        0.90      1.00 D D         8.8    -2.52   -0.32     7.875       0.000   0.000
 1846.9207   2395634.3        8.19      1.00 R D         8.8     0.28    0.47     0.596       0.000   0.000
 1846.9321   2395638.4        7.87      1.00 R D         8.8     0.31    0.34     0.912       0.000   0.000
 1846.9782   2395655.3        7.74      1.00 D D         8.8    -0.41   -0.39     1.051       0.000   0.000
 1846.9919   2395660.3        7.95      1.00 D D         8.8    -0.29   -0.34     0.853       0.000   0.000
 1846.9921   2395660.4        8.75      1.00 D D         8.8    -0.02   -0.39     0.051       0.000   0.000
 1846.9955   2395661.6        9.71      1.00 D D         8.8     0.41   -0.45    -0.911       0.000   0.000
 1846.9956   2395661.6        9.65      1.00 D D         8.8     0.41   -0.48    -0.854       0.000   0.000
 1847.0063   2395665.6        6.42      1.00 R D         8.8     1.00    0.42     2.381       0.000   0.000
 1847.0127   2395667.9        1.77      1.00 R D         8.8     2.11    0.30     7.033       0.000   0.000
 1847.0666   2395687.6        8.34      1.00 D D         8.8    -0.14   -0.29     0.483       0.000   0.000
 1847.0667   2395687.6        7.82      1.00 D D         8.8    -0.38   -0.38     1.000       0.000   0.000
 1847.1483   2395717.4       10.51      1.00 D D         8.8     0.45   -0.27    -1.667       0.000   0.000
 1847.2191   2395743.3        8.62      1.00 D D         8.9    -0.10   -0.41     0.244       0.000   0.000
 1847.2248   2395745.4        9.87      1.00 D D         8.9     0.26   -0.26    -1.000       0.000   0.000
 1847.2302   2395747.3        7.65      1.00 D D         8.9    -0.45   -0.37     1.216       0.000   0.000
 1847.2310   2395747.6        8.05      1.00 D D         8.9    -0.45   -0.55     0.818       0.000   0.000
 1847.2417   2395751.5        9.15      1.00 D D         8.9     0.07   -0.25    -0.280       0.000   0.000
 1847.3045   2395774.5        9.17      1.00 D D         8.9     0.10   -0.36    -0.278       0.000   0.000
 1847.3045   2395774.5       10.24      1.00 D D         8.9     0.54   -0.40    -1.350       0.000   0.000
 1847.3123   2395777.3        7.64      1.00 D D         8.9    -0.39   -0.31     1.258       0.000   0.000
 1847.3835   2395803.3        8.92      1.00 D D         8.9     0.00   -0.30     0.000       0.000   0.000
 1847.3894   2395805.5        9.34      1.00 D D         8.9     0.18   -0.43    -0.419       0.000   0.000
 1847.3894   2395805.5        9.75      1.00 D D         8.9     0.36   -0.43    -0.837       0.000   0.000
 1847.4028   2395810.4        8.12      1.00 D D         8.9    -0.28   -0.35     0.800       0.000   0.000
 1847.4143   2395814.6       10.67      1.00 R D         8.9    -0.70    0.40    -1.750       0.000   0.000
 1847.4143   2395814.6        8.39      1.00 R D         8.9     0.22    0.41     0.537       0.000   0.000
 1847.4573   2395830.3       -1.31      1.00 D D         8.9    -4.51   -0.44    10.250       0.000   0.000
 1847.5616   2395868.4        9.05      1.00 D D         9.0     0.04   -0.47    -0.085       0.000   0.000
 1847.6305   2395893.5        9.42      1.00 D D         9.0     0.10   -0.23    -0.435       0.000   0.000
 1847.7071   2395921.5        8.93      1.00 D D         9.0    -0.03   -0.37     0.081       0.000   0.000
 1847.7943   2395953.4        9.67      1.00 D D         9.0     0.24   -0.38    -0.632       0.000   0.000
 1847.8787   2395984.2        7.67      1.00 D D         9.1    -0.50   -0.36     1.389       0.000   0.000
 1847.8787   2395984.2        7.45      1.00 D D         9.1    -0.37   -0.23     1.609       0.000   0.000
 1847.8818   2395985.3       18.26      1.00 D D         9.1     4.32   -0.47    -9.191       0.000   0.000
 1847.8855   2395986.7        8.19      1.00 D D         9.1    -0.55   -0.63     0.873       0.000   0.000
 1847.9663   2396016.2        7.91      1.00 D D         9.1    -0.58   -0.49     1.184       0.000   0.000
 1848.0302   2396039.5        1.54      1.00 D D         9.1    -3.48   -0.46     7.565       0.000   0.000
 1848.0401   2396043.2        9.79      1.00 D D         9.1     0.28   -0.41    -0.683       0.000   0.000
 1848.1145   2396070.3        8.12      1.00 D D         9.1    -0.40   -0.40     1.000       0.000   0.000
 1848.1226   2396073.3        9.22      1.00 D D         9.1     0.03   -0.30    -0.100       0.000   0.000
 1848.1235   2396073.6       11.81      1.00 D D         9.1     1.26   -0.47    -2.681       0.000   0.000
 1848.2387   2396115.7       18.79      1.00 D B         9.1     3.47   -0.36    -9.639       0.000   0.000
 1848.3394   2396152.5       10.15      1.00 D D         9.2     0.47   -0.48    -0.979       0.000   0.000
 1848.3417   2396153.3        9.29      1.00 D D         9.2     0.04   -0.34    -0.118       0.000   0.000
 1848.3475   2396155.4       11.48      1.00 D D         9.2     1.11   -0.48    -2.313       0.000   0.000
 1848.3475   2396155.4       10.98      1.00 D D         9.2     0.65   -0.36    -1.806       0.000   0.000
 1848.3587   2396159.5        8.78      1.00 D D         9.2    -0.11   -0.28     0.393       0.000   0.000
 1848.3747   2396165.4        8.30      1.00 D D         9.2    -0.29   -0.33     0.879       0.000   0.000
 1848.4298   2396185.5        9.56      1.00 D D         9.2     0.20   -0.54    -0.370       0.000   0.000
 1848.4350   2396187.4        8.82      1.00 D D         9.2    -0.14   -0.38     0.368       0.000   0.000
 1848.4488   2396192.4        9.06      1.00 D D         9.2    -0.04   -0.32     0.125       0.000   0.000
 1848.4488   2396192.4        9.55      1.00 D D         9.2     0.10   -0.28    -0.357       0.000   0.000
 1848.4488   2396192.4        9.15      1.00 D D         9.2    -0.01   -0.28     0.036       0.000   0.000
 1848.5253   2396220.4        9.93      1.00 D D         9.2     0.16   -0.22    -0.727       0.000   0.000
 1848.5253   2396220.4       10.21      1.00 D D         9.2     0.20   -0.20    -1.000       0.000   0.000
 1848.5996   2396247.5        9.27      1.00 D D         9.2     0.01   -0.22    -0.045       0.000   0.000
 1848.6380   2396261.5        9.89      1.00 R D         9.2    -0.39    0.59    -0.661       0.000   0.000
 1848.6380   2396261.5        8.95      1.00 R D         9.2     0.15    0.54     0.278       0.000   0.000
 1848.6410   2396262.6       11.75      1.00 R D         9.2    -1.21    0.48    -2.521       0.000   0.000
 1848.6924   2396281.4        8.35      1.00 D D         9.2    -0.33   -0.37     0.892       0.000   0.000
 1848.7066   2396286.6        9.46      1.00 R D         9.2    -0.13    0.59    -0.220       0.000   0.000
 1848.7067   2396286.6       12.85      1.00 R D         9.2    -1.19    0.33    -3.606       0.000   0.000
 1848.7610   2396306.5        8.97      1.00 D D         9.3    -0.07   -0.25     0.280       0.000   0.000
 1848.7973   2396319.7        4.85      1.00 R D         9.3     2.16    0.49     4.408       0.000   0.000
 1848.8239   2396329.4        8.78      1.00 D D         9.3    -0.18   -0.37     0.486       0.000   0.000
 1848.8538   2396340.4       -0.41      1.00 D D         9.3    -3.97   -0.41     9.683       0.000   0.000
 1848.8569   2396341.5        8.45      1.00 D D         9.3    -0.28   -0.34     0.824       0.000   0.000
 1848.8569   2396341.5        8.96      1.00 D D         9.3    -0.08   -0.26     0.308       0.000   0.000
 1848.8569   2396341.5        7.86      1.00 D D         9.3    -0.31   -0.22     1.409       0.000   0.000
 1848.9247   2396366.2        8.10      1.00 D D         9.3    -0.51   -0.43     1.186       0.000   0.000
 1848.9247   2396366.2       10.99      1.00 D D         9.3     0.70   -0.41    -1.707       0.000   0.000
 1848.9247   2396366.3        9.88      1.00 D D         9.3     0.25   -0.42    -0.595       0.000   0.000
 1848.9383   2396371.2       11.64      1.00 D D         9.3     1.08   -0.46    -2.348       0.000   0.000
 1848.9959   2396392.2       10.39      1.00 D D         9.3     0.24   -0.22    -1.091       0.000   0.000
 1848.9963   2396392.4       -3.95      1.00 D D         9.3    -3.71   -0.28    13.250       0.000   0.000
 1848.9965   2396392.5        1.01      1.00 D D         9.3    -3.15   -0.38     8.289       0.000   0.000
 1848.9994   2396393.5       -0.27      1.00 D D         9.3    -4.02   -0.42     9.571       0.000   0.000
 1849.0047   2396395.5        9.19      1.00 D D         9.3    -0.06   -0.54     0.111       0.000   0.000
 1849.0047   2396395.5       10.72      1.00 D D         9.3     0.74   -0.52    -1.423       0.000   0.000
 1849.0067   2396396.2        2.23      1.00 D D         9.3    -3.18   -0.45     7.067       0.000   0.000
 1849.0067   2396396.2        9.52      1.00 D D         9.3     0.10   -0.45    -0.222       0.000   0.000
 1849.0067   2396396.2       10.52      1.00 D D         9.3     0.55   -0.45    -1.222       0.000   0.000
 1849.0068   2396396.2       22.33      1.00 D D         9.3     3.91   -0.30   -13.033       0.000   0.000
 1849.0068   2396396.2       13.40      1.00 D D         9.3     1.68   -0.41    -4.098       0.000   0.000
 1849.0068   2396396.2       11.56      1.00 D D         9.3     0.95   -0.42    -2.262       0.000   0.000
 1849.0069   2396396.3       13.20      1.00 D D         9.3     1.64   -0.42    -3.905       0.000   0.000
 1849.0127   2396398.4        6.15      1.00 D D         9.3    -1.73   -0.55     3.145       0.000   0.000
 1849.0131   2396398.6        8.06      1.00 D D         9.3    -0.52   -0.42     1.238       0.000   0.000
 1849.0133   2396398.6       11.18      1.00 D D         9.3     0.96   -0.51    -1.882       0.000   0.000
 1849.0133   2396398.6        8.81      1.00 D D         9.3    -0.22   -0.45     0.489       0.000   0.000
 1849.0136   2396398.7        9.26      1.00 D D         9.3    -0.02   -0.46     0.043       0.000   0.000
 1849.0155   2396399.4        9.16      1.00 D D         9.3    -0.06   -0.43     0.140       0.000   0.000
 1849.1037   2396431.6       -0.49      1.00 R D         9.3     3.33    0.34     9.794       0.000   0.000
 1849.1092   2396433.6        8.63      1.00 R D         9.3     0.24    0.36     0.667       0.000   0.000
 1849.1199   2396437.5       10.40      1.00 R D         9.3    -0.43    0.39    -1.103       0.000   0.000
 1849.1575   2396451.3        9.33      1.00 D D         9.3     0.01   -0.34    -0.029       0.000   0.000
 1849.1663   2396454.5        7.70      1.00 D D         9.3    -0.77   -0.48     1.604       0.000   0.000
 1849.1687   2396455.4        8.58      1.00 D D         9.3    -0.31   -0.43     0.721       0.000   0.000
 1849.1921   2396463.9        9.14      1.00 R D         9.3     0.05    0.32     0.156       0.000   0.000
 1849.2397   2396481.3        9.19      1.00 D D         9.3    -0.05   -0.47     0.106       0.000   0.000
 1849.2397   2396481.3        8.48      1.00 D D         9.3    -0.41   -0.50     0.820       0.000   0.000
 1849.2398   2396481.3       11.36      1.00 D D         9.3     0.99   -0.48    -2.062       0.000   0.000
 1849.2399   2396481.4        8.30      1.00 D D         9.3    -0.41   -0.41     1.000       0.000   0.000
 1849.2400   2396481.4       11.42      1.00 D D         9.3     0.87   -0.41    -2.122       0.000   0.000
 1849.2429   2396482.5       33.21      1.00 D D         9.3    13.39   -0.56   -23.911       0.000   0.000
 1849.2588   2396488.3       10.51      1.00 D D         9.3     0.51   -0.42    -1.214       0.000   0.000
 1849.2588   2396488.3        9.57      1.00 D D         9.3     0.11   -0.41    -0.268       0.000   0.000
 1849.2588   2396488.3       10.83      1.00 D D         9.3     0.58   -0.38    -1.526       0.000   0.000
 1849.2618   2396489.4       11.54      1.00 D D         9.3     0.76   -0.34    -2.235       0.000   0.000
 1849.2619   2396489.4       -3.54      1.00 R B         9.3     4.75    0.37    12.838       0.000   0.000
 1849.3278   2396513.5        8.35      1.00 D D         9.3    -0.37   -0.39     0.949       0.000   0.000
 1849.3335   2396515.6        8.71      1.00 D D         9.3    -0.22   -0.37     0.595       0.000   0.000
 1849.3471   2396520.5        5.55      1.00 R D         9.3     1.20    0.32     3.750       0.000   0.000
 1849.4098   2396543.4        9.12      1.00 D D         9.3    -0.07   -0.38     0.184       0.000   0.000
 1849.4098   2396543.4        7.94      1.00 D D         9.3    -0.57   -0.42     1.357       0.000   0.000
 1849.5278   2396586.5        9.59      1.00 R D         9.3    -0.11    0.38    -0.289       0.000   0.000
 1849.5278   2396586.5        8.94      1.00 R D         9.3     0.13    0.36     0.361       0.000   0.000
 1849.5306   2396587.5       30.45      1.00 D B         9.3     4.23   -0.20   -21.150       0.000   0.000
 1849.5306   2396587.6       12.58      1.00 R D         9.3    -0.82    0.25    -3.280       0.000   0.000
 1849.5367   2396589.8        8.38      1.00 R D         9.3     0.36    0.39     0.923       0.000   0.000
 1849.5552   2396596.5        8.99      1.00 D D         9.3    -0.12   -0.39     0.308       0.000   0.000
 1849.6782   2396641.5        9.41      1.00 R D         9.3    -0.03    0.28    -0.107       0.000   0.000
 1849.6782   2396641.5        9.00      1.00 R D         9.3     0.08    0.27     0.296       0.000   0.000
 1849.6837   2396643.5        9.14      1.00 R D         9.3     0.08    0.50     0.160       0.000   0.000
 1849.6864   2396644.5        6.73      1.00 R D         9.3     1.44    0.56     2.571       0.000   0.000
 1849.6865   2396644.5        7.80      1.00 R D         9.3     0.42    0.28     1.500       0.000   0.000
 1849.6866   2396644.5        7.75      1.00 R D         9.3     0.82    0.53     1.547       0.000   0.000
 1849.6866   2396644.5        8.07      1.00 R D         9.3     0.65    0.53     1.226       0.000   0.000
 1849.6892   2396645.5        9.30      1.00 R D         9.3     0.00    0.45     0.000       0.000   0.000
 1849.7325   2396661.3        9.74      1.00 D D         9.3     0.16   -0.36    -0.444       0.000   0.000
 1849.7326   2396661.3        9.09      1.00 D D         9.3    -0.06   -0.28     0.214       0.000   0.000
 1849.7328   2396661.4       -2.16      1.00 R B         9.3     4.01    0.35    11.457       0.000   0.000
 1849.7388   2396663.6       -7.75      1.00 D D         9.3    -3.41   -0.20    17.050       0.000   0.000
 1849.7545   2396669.3        9.71      1.00 R D         9.3    -0.17    0.41    -0.415       0.000   0.000
 1849.7608   2396671.6        9.17      1.00 R D         9.3     0.06    0.45     0.133       0.000   0.000
 1849.8145   2396691.2       10.24      1.00 D D         9.3     0.33   -0.35    -0.943       0.000   0.000
 1849.8231   2396694.4        7.87      1.00 D D         9.3    -0.63   -0.44     1.432       0.000   0.000
 1849.8232   2396694.4        8.93      1.00 D D         9.3    -0.16   -0.43     0.372       0.000   0.000
 1849.8232   2396694.4        8.12      1.00 D D         9.3    -0.45   -0.38     1.184       0.000   0.000
 1849.8373   2396699.6        9.47      1.00 R D         9.3    -0.08    0.47    -0.170       0.000   0.000
 1849.8917   2396719.5        8.08      1.00 D D         9.3    -0.39   -0.32     1.219       0.000   0.000
 1849.8940   2396720.3        7.41      1.00 D D         9.3    -0.66   -0.35     1.886       0.000   0.000
 1849.8942   2396720.4        4.97      1.00 R B         9.3     1.69    0.39     4.333       0.000   0.000
 1849.8947   2396720.5        7.19      1.00 D D         9.3    -0.78   -0.37     2.108       0.000   0.000
 1849.8947   2396720.5        9.72      1.00 D D         9.3     0.14   -0.33    -0.424       0.000   0.000
 1849.8997   2396722.4        9.30      1.00 D D         9.3     0.00   -0.25     0.000       0.000   0.000
 1849.9027   2396723.5        9.16      1.00 D D         9.3    -0.05   -0.35     0.143       0.000   0.000
 1849.9103   2396726.3       23.27      1.00 D D         9.3     8.24   -0.59   -13.966       0.000   0.000
 1849.9109   2396726.5       12.43      1.00 D D         9.3     1.69   -0.54    -3.130       0.000   0.000
 1849.9113   2396726.6       10.20      1.00 D B         9.3     0.43   -0.48    -0.896       0.000   0.000
 1849.9115   2396726.7        9.56      1.00 D B         9.3     0.15   -0.58    -0.259       0.000   0.000
 1849.9162   2396728.4        9.89      1.00 R D         9.3    -0.19    0.32    -0.594       0.000   0.000
 1850.0447   2396775.3        7.21      1.00 D D         9.3    -0.82   -0.39     2.103       0.000   0.000
 1850.0587   2396780.4       11.53      1.00 D D         9.3     0.71   -0.32    -2.219       0.000   0.000
 1850.0608   2396781.2        8.65      1.00 D D         9.3    -0.29   -0.44     0.659       0.000   0.000
 1850.0612   2396781.3        8.77      1.00 D D         9.3    -0.12   -0.22     0.545       0.000   0.000
 1850.0613   2396781.4       11.59      1.00 D D         9.3     0.98   -0.43    -2.279       0.000   0.000
 1850.0613   2396781.4        7.65      1.00 D D         9.3    -0.63   -0.38     1.658       0.000   0.000
 1850.0614   2396781.4        8.72      1.00 D D         9.3    -0.22   -0.37     0.595       0.000   0.000
 1850.0616   2396781.5        9.78      1.00 D D         9.3     0.20   -0.43    -0.465       0.000   0.000
 1850.0618   2396781.6       11.03      1.00 D D         9.3     0.48   -0.28    -1.714       0.000   0.000
 1850.0667   2396783.4        4.52      1.00 R B         9.3     1.82    0.38     4.789       0.000   0.000
 1850.1354   2396808.5       10.17      1.00 D D         9.3     0.21   -0.25    -0.840       0.000   0.000
 1850.1357   2396808.6        9.52      1.00 D D         9.3     0.04   -0.21    -0.190       0.000   0.000
 1850.1360   2396808.7        8.70      1.00 D D         9.3    -0.32   -0.51     0.627       0.000   0.000
 1850.1405   2396810.3        7.99      1.00 D D         9.3    -0.32   -0.24     1.333       0.000   0.000
 1850.1405   2396810.3        9.08      1.00 D D         9.3    -0.06   -0.24     0.250       0.000   0.000
 1850.2231   2396840.5        9.18      1.00 D D         9.3    -0.08   -0.49     0.163       0.000   0.000
 1850.2258   2396841.5        9.15      1.00 D D         9.3    -0.04   -0.21     0.190       0.000   0.000
 1850.2854   2396863.2       10.38      1.00 D D         9.4     0.47   -0.46    -1.022       0.000   0.000
 1850.2855   2396863.3        9.72      1.00 D D         9.4     0.12   -0.33    -0.364       0.000   0.000
 1850.2857   2396863.3       11.07      1.00 D D         9.4     1.01   -0.59    -1.712       0.000   0.000
 1850.2857   2396863.3       11.51      1.00 D D         9.4     1.27   -0.59    -2.153       0.000   0.000
 1850.2884   2396864.3       10.39      1.00 D D         9.4     0.36   -0.35    -1.029       0.000   0.000
 1850.2908   2396865.2        9.24      1.00 D D         9.4    -0.04   -0.35     0.114       0.000   0.000
 1850.2943   2396866.5        6.19      1.00 D D         9.4    -1.14   -0.36     3.167       0.000   0.000
 1850.3024   2396869.4        9.63      1.00 D D         9.4     0.08   -0.30    -0.267       0.000   0.000
 1850.3047   2396870.3       10.44      1.00 D D         9.4     0.39   -0.36    -1.083       0.000   0.000
 1850.3793   2396897.5        9.09      1.00 D D         9.4    -0.10   -0.35     0.286       0.000   0.000
 1850.4040   2396906.5        8.88      1.00 R D         9.4     0.18    0.36     0.500       0.000   0.000
 1850.4151   2396910.6       10.15      1.00 R D         9.4    -0.30    0.39    -0.769       0.000   0.000
 1850.4478   2396922.6        9.96      1.00 D D         9.4     0.33   -0.58    -0.569       0.000   0.000
 1850.4502   2396923.4        9.91      1.00 D D         9.4     0.23   -0.44    -0.523       0.000   0.000
 1850.5515   2396960.4        9.93      1.00 D D         9.4     0.12   -0.23    -0.522       0.000   0.000
 1850.5515   2396960.4       11.03      1.00 D D         9.4     0.42   -0.26    -1.615       0.000   0.000
 1850.5764   2396969.5        9.07      1.00 R D         9.4     0.14    0.41     0.341       0.000   0.000
 1850.6170   2396984.4        8.90      1.00 D D         9.4    -0.21   -0.40     0.525       0.000   0.000
 1850.6170   2396984.4        9.40      1.00 D D         9.4    -0.01   -0.40     0.025       0.000   0.000
 1850.6170   2396984.4        9.07      1.00 D D         9.4    -0.16   -0.45     0.356       0.000   0.000
 1850.6536   2396997.7        9.59      1.00 R D         9.4    -0.07    0.43    -0.163       0.000   0.000
 1850.6604   2397000.2        9.07      1.00 D B         9.4    -0.18   -0.50     0.360       0.000   0.000
 1850.6670   2397002.6        8.89      1.00 R D         9.4     0.25    0.46     0.543       0.000   0.000
 1850.6965   2397013.4        8.53      1.00 D D         9.4    -0.21   -0.23     0.913       0.000   0.000
 1850.7463   2397031.6        9.33      1.00 R D         9.4     0.06    0.50     0.120       0.000   0.000
 1850.7819   2397044.6        6.60      1.00 D D         9.5    -1.00   -0.35     2.857       0.000   0.000
 1850.7844   2397045.5       10.26      1.00 D D         9.5     0.21   -0.26    -0.808       0.000   0.000
 1850.8037   2397052.6        9.22      1.00 R D         9.5     0.08    0.33     0.242       0.000   0.000
 1850.8039   2397052.6        7.60      1.00 R D         9.5     0.69    0.37     1.865       0.000   0.000
 1850.8521   2397070.2       10.38      1.00 D D         9.5     0.30   -0.33    -0.909       0.000   0.000
 1850.8882   2397083.4        7.65      1.00 R D         9.5     0.86    0.47     1.830       0.000   0.000
 1850.8887   2397083.6       10.30      1.00 R D         9.5    -0.36    0.44    -0.818       0.000   0.000
 1850.9351   2397100.5        2.51      1.00 D D         9.5    -2.79   -0.40     6.975       0.000   0.000
 1850.9588   2397109.2        7.02      1.00 D D         9.5    -1.46   -0.59     2.475       0.000   0.000
 1851.0383   2397138.2       10.49      1.00 D D         9.5     0.51   -0.52    -0.981       0.000   0.000
 1851.0383   2397138.2        9.43      1.00 D D         9.5    -0.04   -0.52     0.077       0.000   0.000
 1851.0383   2397138.2        8.29      1.00 D D         9.5    -0.66   -0.54     1.222       0.000   0.000
 1851.0383   2397138.2        8.28      1.00 D D         9.5    -0.63   -0.51     1.235       0.000   0.000
 1851.0387   2397138.4       10.75      1.00 D D         9.5     0.57   -0.46    -1.239       0.000   0.000
 1851.0450   2397140.7       11.74      1.00 R D         9.5    -1.18    0.53    -2.226       0.000   0.000
 1851.1783   2397189.4       11.77      1.00 D D         9.6     0.73   -0.33    -2.212       0.000   0.000
 1851.1783   2397189.4       11.29      1.00 D D         9.6     0.59   -0.34    -1.735       0.000   0.000
 1851.1783   2397189.4        9.27      1.00 D D         9.6    -0.09   -0.32     0.281       0.000   0.000
 1851.1783   2397189.4        8.77      1.00 D D         9.6    -0.25   -0.32     0.781       0.000   0.000
 1851.1783   2397189.4        7.52      1.00 D D         9.6    -0.67   -0.33     2.030       0.000   0.000
 1851.1784   2397189.4       -1.71      1.00 R B         9.6     3.83    0.34    11.265       0.000   0.000
 1851.1837   2397191.4       10.12      1.00 D D         9.6     0.26   -0.46    -0.565       0.000   0.000
 1851.1895   2397193.5        9.44      1.00 D D         9.6    -0.03   -0.26     0.115       0.000   0.000
 1851.1897   2397193.5        9.40      1.00 D D         9.6    -0.09   -0.56     0.161       0.000   0.000
 1851.1897   2397193.5        9.18      1.00 D D         9.6    -0.21   -0.56     0.375       0.000   0.000
 1851.1948   2397195.4        8.79      1.00 D D         9.6    -0.27   -0.35     0.771       0.000   0.000
 1851.1948   2397195.4        8.44      1.00 D D         9.6    -0.48   -0.43     1.116       0.000   0.000
 1851.1952   2397195.5        9.91      1.00 D D         9.6     0.19   -0.54    -0.352       0.000   0.000
 1851.2312   2397208.7       14.47      1.00 D B         9.6     0.98   -0.20    -4.900       0.000   0.000
 1851.2603   2397219.3        8.60      1.00 D D         9.6    -0.47   -0.48     0.979       0.000   0.000
 1851.2603   2397219.3        9.60      1.00 D D         9.6     0.01   -0.49    -0.020       0.000   0.000
 1851.2604   2397219.3       11.64      1.00 D D         9.6     1.05   -0.51    -2.059       0.000   0.000
 1851.2631   2397220.3        9.97      1.00 D D         9.6     0.19   -0.49    -0.388       0.000   0.000
 1851.3734   2397260.6        9.92      1.00 D B         9.6     0.09   -0.29    -0.310       0.000   0.000
 1851.3735   2397260.7        9.93      1.00 R D         9.6    -0.08    0.25    -0.320       0.000   0.000
 1851.3753   2397261.3       12.03      1.00 D B         9.6     0.58   -0.24    -2.417       0.000   0.000
 1851.3754   2397261.4        9.99      1.00 D B         9.6     0.11   -0.29    -0.379       0.000   0.000
 1851.3754   2397261.4        9.09      1.00 R D         9.6     0.12    0.23     0.522       0.000   0.000
 1851.4304   2397281.4        9.60      1.00 D D         9.6    -0.01   -0.36     0.028       0.000   0.000
 1851.4413   2397285.4       11.91      1.00 D D         9.6     0.82   -0.36    -2.278       0.000   0.000
 1851.4581   2397291.6       10.52      1.00 R D         9.6    -0.22    0.25    -0.880       0.000   0.000
 1851.5256   2397316.2        9.66      1.00 D D         9.7     0.00   -0.47     0.000       0.000   0.000
 1851.5834   2397337.3        8.94      1.00 D D         9.7    -0.39   -0.53     0.736       0.000   0.000
 1851.5998   2397343.3        9.35      1.00 D D         9.7    -0.10   -0.30     0.333       0.000   0.000
 1851.5999   2397343.4       10.61      1.00 R B         9.7    -0.27    0.29    -0.931       0.000   0.000
 1851.6739   2397370.4        8.40      1.00 D D         9.7    -0.47   -0.36     1.306       0.000   0.000
 1851.7015   2397380.5        9.99      1.00 R D         9.7    -0.10    0.36    -0.278       0.000   0.000
 1851.7015   2397380.5        7.88      1.00 R D         9.7     0.66    0.36     1.833       0.000   0.000
 1851.7750   2397407.3       12.55      1.00 D B         9.7     1.21   -0.43    -2.814       0.000   0.000
 1851.8241   2397425.3       10.33      1.00 D D         9.7     0.22   -0.38    -0.579       0.000   0.000
 1851.8383   2397430.4        8.75      1.00 D D         9.8    -0.37   -0.37     1.000       0.000   0.000
 1851.9255   2397462.3       12.51      1.00 D D         9.8     0.82   -0.30    -2.733       0.000   0.000
 1851.9312   2397464.4       10.28      1.00 D D         9.8     0.15   -0.30    -0.500       0.000   0.000
 1851.9313   2397464.4        8.09      1.00 R B         9.8     0.44    0.26     1.692       0.000   0.000
 1851.9400   2397467.6        6.59      1.00 R D         9.8     1.31    0.41     3.195       0.000   0.000
 1851.9967   2397488.3        9.33      1.00 D D         9.8    -0.13   -0.28     0.464       0.000   0.000
 1852.0072   2397492.1       10.40      1.00 D D         9.8     0.24   -0.40    -0.600       0.000   0.000
 1852.0130   2397494.2        9.15      1.00 D D         9.8    -0.30   -0.46     0.652       0.000   0.000
 1852.0897   2397522.3        6.95      1.00 D D         9.8    -1.40   -0.49     2.857       0.000   0.000
 1852.0897   2397522.3        6.81      1.00 D D         9.8    -1.50   -0.50     3.000       0.000   0.000
 1852.1128   2397530.7       14.36      1.00 R D         9.8    -1.32    0.29    -4.552       0.000   0.000
 1852.1235   2397534.6        9.49      1.00 D B         9.8    -0.14   -0.44     0.318       0.000   0.000
 1852.1236   2397534.7       10.15      1.00 R D         9.8    -0.13    0.38    -0.342       0.000   0.000
 1852.1700   2397551.6        8.09      1.00 D D         9.8    -0.45   -0.26     1.731       0.000   0.000
 1852.1861   2397557.5       10.90      1.00 D B         9.8     0.39   -0.36    -1.083       0.000   0.000
 1852.1862   2397557.5       11.85      1.00 R D         9.8    -0.65    0.32    -2.031       0.000   0.000
 1852.2433   2397578.4        9.06      1.00 D D         9.8    -0.29   -0.38     0.763       0.000   0.000
 1852.2434   2397578.4       10.21      1.00 D D         9.8     0.13   -0.34    -0.382       0.000   0.000
 1852.2434   2397578.4        1.24      1.00 D D         9.8    -3.09   -0.36     8.583       0.000   0.000
 1852.2434   2397578.4       10.37      1.00 D D         9.8     0.25   -0.46    -0.543       0.000   0.000
 1852.3091   2397602.4       11.24      1.00 D D         9.8     0.86   -0.61    -1.410       0.000   0.000
 1852.3142   2397604.3       11.03      1.00 D D         9.8     0.30   -0.25    -1.200       0.000   0.000
 1852.3171   2397605.3       11.55      1.00 D D         9.8     0.79   -0.46    -1.717       0.000   0.000
 1852.3200   2397606.4        9.07      1.00 D D         9.8    -0.23   -0.30     0.767       0.000   0.000
 1852.3229   2397607.4        9.93      1.00 D D         9.8     0.02   -0.21    -0.095       0.000   0.000
 1852.3342   2397611.5        9.62      1.00 D D         9.8    -0.10   -0.46     0.217       0.000   0.000
 1852.5067   2397674.6        3.15      1.00 R D         9.9     2.21    0.33     6.697       0.000   0.000
 1852.6483   2397726.3       10.52      1.00 D D         9.9     0.25   -0.38    -0.658       0.000   0.000
 1852.6515   2397727.4        9.99      1.00 D D         9.9     0.03   -0.25    -0.120       0.000   0.000
 1852.7139   2397750.3       10.91      1.00 D D         9.9     0.49   -0.47    -1.043       0.000   0.000
 1852.7309   2397756.5        6.92      1.00 D D         9.9    -1.24   -0.42     2.952       0.000   0.000
 1852.8098   2397785.3       20.93      1.00 D D         9.9     2.21   -0.20   -11.050       0.000   0.000
 1852.8124   2397786.2        9.78      1.00 D D         9.9    -0.03   -0.30     0.100       0.000   0.000
 1852.8124   2397786.2        9.85      1.00 D D         9.9    -0.01   -0.31     0.032       0.000   0.000
 1852.8126   2397786.3        9.05      1.00 D D         9.9    -0.29   -0.35     0.829       0.000   0.000
 1853.0370   2397868.3        9.21      1.00 D D         9.9    -0.27   -0.39     0.692       0.000   0.000
 1853.1305   2397902.4        7.28      1.00 D D         9.9    -0.87   -0.33     2.636       0.000   0.000
 1853.1327   2397903.2       11.62      1.00 D D         9.9     0.63   -0.37    -1.703       0.000   0.000
 1853.2320   2397939.5        9.09      1.00 R D         9.9     0.41    0.49     0.837       0.000   0.000
 1853.2320   2397939.5        9.86      1.00 R D         9.9     0.03    0.48     0.062       0.000   0.000
 1853.2325   2397939.7       10.05      1.00 R D         9.9    -0.06    0.48    -0.125       0.000   0.000
 1853.2377   2397941.6        9.84      1.00 R D         9.9     0.04    0.47     0.085       0.000   0.000
 1853.3602   2397986.3       10.06      1.00 D D         9.9     0.06   -0.48    -0.125       0.000   0.000
 1853.3822   2397994.4       10.38      1.00 D D         9.9     0.21   -0.48    -0.438       0.000   0.000
 1853.3822   2397994.4        9.70      1.00 D D         9.9    -0.11   -0.47     0.234       0.000   0.000
 1853.3823   2397994.4       10.88      1.00 D D         9.9     0.32   -0.34    -0.941       0.000   0.000
 1853.3877   2397996.4       22.46      1.00 D D         9.9     6.76   -0.54   -12.519       0.000   0.000
 1853.5411   2398052.4       11.87      1.00 D D        10.0     0.86   -0.45    -1.911       0.000   0.000
 1853.6593   2398095.6        8.89      1.00 R D        10.0     0.57    0.53     1.075       0.000   0.000
 1853.6803   2398103.2       10.12      1.00 D D        10.0     0.07   -0.47    -0.149       0.000   0.000
 1853.6859   2398105.3       10.76      1.00 D D        10.0     0.35   -0.44    -0.795       0.000   0.000
 1853.6943   2398108.4       10.64      1.00 D D        10.0     0.18   -0.27    -0.667       0.000   0.000
 1853.7197   2398117.6        9.81      1.00 R D        10.0     0.06    0.36     0.167       0.000   0.000
 1853.7848   2398141.4        9.63      1.00 D D        10.0    -0.13   -0.37     0.351       0.000   0.000
 1854.0171   2398226.3       11.70      1.00 D D        10.0     0.61   -0.36    -1.694       0.000   0.000
 1854.1028   2398257.5        8.67      1.00 D D        10.0    -0.59   -0.44     1.341       0.000   0.000
 1854.1078   2398259.4        8.51      1.00 D D        10.0    -0.48   -0.32     1.500       0.000   0.000
 1854.1677   2398281.2       10.97      1.00 D D        10.0     0.38   -0.40    -0.950       0.000   0.000
 1854.1926   2398290.3        2.21      1.00 D D        10.0    -3.28   -0.42     7.810       0.000   0.000
 1854.1931   2398290.5        8.59      1.00 D D        10.0    -0.53   -0.37     1.432       0.000   0.000
 1854.2148   2398298.5        9.29      1.00 R D        10.0     0.40    0.55     0.727       0.000   0.000
 1854.2204   2398300.5       16.09      1.00 D B        10.0     3.40   -0.56    -6.071       0.000   0.000
 1854.2205   2398300.6        9.91      1.00 R D        10.0     0.06    0.53     0.113       0.000   0.000
 1854.2803   2398322.4       11.53      1.00 D B        10.0     0.60   -0.40    -1.500       0.000   0.000
 1854.2805   2398322.4        9.62      1.00 R D        10.0     0.15    0.37     0.405       0.000   0.000
 1854.2860   2398324.4       10.73      1.00 R D        10.0    -0.19    0.27    -0.704       0.000   0.000
 1854.3431   2398345.3        9.82      1.00 D D        10.0    -0.07   -0.33     0.212       0.000   0.000
 1854.3518   2398348.5        9.01      1.00 D D        10.0    -0.46   -0.45     1.022       0.000   0.000
 1854.3565   2398350.2        9.25      1.00 D D        10.0    -0.40   -0.51     0.784       0.000   0.000
 1854.3574   2398350.5       10.98      1.00 D D        10.0     0.33   -0.35    -0.943       0.000   0.000
 1854.3880   2398361.7        7.84      1.00 D B        10.0    -0.88   -0.40     2.200       0.000   0.000
 1854.4305   2398377.2       10.76      1.00 D D        10.0     0.23   -0.32    -0.719       0.000   0.000
 1854.4306   2398377.3        2.83      1.00 R B        10.0     2.38    0.33     7.212       0.000   0.000
 1854.4501   2398384.4       10.61      1.00 D B        10.0     0.23   -0.41    -0.561       0.000   0.000
 1854.4502   2398384.4       10.58      1.00 R D        10.0    -0.21    0.39    -0.538       0.000   0.000
 1854.5131   2398407.4       10.28      1.00 D D        10.1     0.09   -0.39    -0.231       0.000   0.000
 1854.5299   2398413.6        9.72      1.00 D B        10.1    -0.12   -0.36     0.333       0.000   0.000
 1854.5301   2398413.6       12.08      1.00 R D        10.1    -0.71    0.35    -2.029       0.000   0.000
 1854.5786   2398431.3        9.36      1.00 D D        10.1    -0.25   -0.36     0.694       0.000   0.000
 1854.6002   2398439.2       14.19      1.00 D D        10.1     2.31   -0.56    -4.125       0.000   0.000
 1854.6004   2398439.3        0.28      1.00 R B        10.1     4.99    0.51     9.784       0.000   0.000
 1854.6690   2398464.4       10.04      1.00 D D        10.1    -0.01   -0.40     0.025       0.000   0.000
 1854.6692   2398464.4        9.12      1.00 D D        10.1    -0.33   -0.35     0.943       0.000   0.000
 1854.6748   2398466.5        8.79      1.00 D D        10.1    -0.60   -0.47     1.277       0.000   0.000
 1854.7164   2398481.7        3.52      1.00 R D        10.1     3.34    0.51     6.549       0.000   0.000
 1854.7454   2398492.3       10.12      1.00 D D        10.1     0.02   -0.43    -0.047       0.000   0.000
 1854.7454   2398492.3        9.82      1.00 D D        10.1    -0.11   -0.43     0.256       0.000   0.000
 1854.7455   2398492.3       10.42      1.00 D D        10.1     0.15   -0.43    -0.349       0.000   0.000
 1854.7456   2398492.3        9.71      1.00 D D        10.1    -0.16   -0.44     0.364       0.000   0.000
 1854.7456   2398492.3        6.85      1.00 D D        10.1    -1.42   -0.44     3.227       0.000   0.000
 1854.7457   2398492.3        8.98      1.00 D D        10.1    -0.47   -0.43     1.093       0.000   0.000
 1854.7766   2398503.7       10.37      1.00 R D        10.1    -0.10    0.34    -0.294       0.000   0.000
 1854.8250   2398521.3       10.17      1.00 D D        10.1     0.04   -0.44    -0.091       0.000   0.000
 1854.8988   2398548.3        9.78      1.00 D D        10.1    -0.16   -0.51     0.314       0.000   0.000
 1854.9044   2398550.3        9.41      1.00 D D        10.1    -0.26   -0.38     0.684       0.000   0.000
 1854.9046   2398550.4        6.13      1.00 R B        10.1     1.86    0.47     3.957       0.000   0.000
 1854.9413   2398563.8        8.63      1.00 R D        10.1     0.57    0.39     1.462       0.000   0.000
 1854.9864   2398580.3       11.00      1.00 D D        10.1     0.38   -0.42    -0.905       0.000   0.000
 1855.0060   2398587.4       13.47      1.00 R D        10.1    -1.01    0.30    -3.367       0.000   0.000
 1855.2221   2398666.4        9.46      1.00 D D        10.1    -0.24   -0.35     0.686       0.000   0.000
 1855.2221   2398666.4       11.45      1.00 D D        10.1     0.30   -0.23    -1.304       0.000   0.000
 1855.2552   2398678.5       15.68      1.00 D B        10.2     1.88   -0.34    -5.529       0.000   0.000
 1855.2554   2398678.5       21.87      1.00 R D        10.2    -4.22    0.36   -11.722       0.000   0.000
 1855.2554   2398678.5       10.62      1.00 R D        10.2    -0.17    0.36    -0.472       0.000   0.000
 1855.2640   2398681.7        9.96      1.00 R D        10.2     0.08    0.41     0.195       0.000   0.000
 1855.2663   2398682.5        9.97      1.00 D B        10.2    -0.07   -0.38     0.184       0.000   0.000
 1855.2664   2398682.6       10.90      1.00 R D        10.2    -0.27    0.36    -0.750       0.000   0.000
 1855.3072   2398697.5       10.21      1.00 D D        10.2     0.02   -0.42    -0.048       0.000   0.000
 1855.3486   2398712.6       11.99      1.00 D B        10.2     0.51   -0.28    -1.821       0.000   0.000
 1855.4849   2398762.4       10.65      1.00 D D        10.2     0.19   -0.42    -0.452       0.000   0.000
 1855.6607   2398826.6       13.38      1.00 R D        10.2    -1.48    0.47    -3.149       0.000   0.000
 1855.7174   2398847.3        9.97      1.00 D D        10.2    -0.10   -0.37     0.270       0.000   0.000
 1855.7205   2398848.4       10.24      1.00 D D        10.2     0.00   -0.41     0.000       0.000   0.000
 1855.8108   2398881.4       22.41      1.00 D D        10.3     4.01   -0.33   -12.152       0.000   0.000
 1855.8108   2398881.4        9.73      1.00 D D        10.3    -0.17   -0.32     0.531       0.000   0.000
 1855.8707   2398903.3       11.45      1.00 D D        10.3     0.53   -0.45    -1.178       0.000   0.000
 1856.0296   2398961.3       10.65      1.00 D D        10.3     0.08   -0.23    -0.348       0.000   0.000
 1856.1884   2399019.3       10.86      1.00 D D        10.3     0.27   -0.50    -0.540       0.000   0.000
 1856.1884   2399019.3        7.89      1.00 D D        10.3    -1.02   -0.42     2.429       0.000   0.000
 1856.1914   2399020.4       10.52      1.00 D D        10.3     0.08   -0.40    -0.200       0.000   0.000
 1856.1914   2399020.4       11.55      1.00 D D        10.3     0.53   -0.43    -1.233       0.000   0.000
 1856.1968   2399022.4       10.27      1.00 D D        10.3    -0.02   -0.42     0.048       0.000   0.000
 1856.1968   2399022.4       10.22      1.00 D D        10.3    -0.04   -0.42     0.095       0.000   0.000
 1856.1968   2399022.4       11.03      1.00 D D        10.3     0.32   -0.45    -0.711       0.000   0.000
 1856.2074   2399026.3       12.01      1.00 D D        10.3     0.44   -0.26    -1.692       0.000   0.000
 1856.2333   2399035.7        7.05      1.00 R D        10.3     0.72    0.22     3.273       0.000   0.000
 1856.2358   2399036.6        8.41      1.00 R D        10.3     0.44    0.23     1.913       0.000   0.000
 1856.3151   2399065.6       10.14      1.00 D B        10.3    -0.07   -0.36     0.194       0.000   0.000
 1856.3153   2399065.7        8.39      1.00 R D        10.3     0.68    0.35     1.943       0.000   0.000
 1856.4572   2399117.5        9.32      1.00 D D        10.3    -0.40   -0.39     1.026       0.000   0.000
 1856.6867   2399201.3       10.54      1.00 D D        10.4     0.04   -0.24    -0.167       0.000   0.000
 1856.7202   2399213.6        8.69      1.00 R D        10.4     0.37    0.22     1.682       0.000   0.000
 1856.8621   2399265.4        9.41      1.00 D D        10.4    -0.43   -0.44     0.977       0.000   0.000
 1856.8647   2399266.3       12.21      1.00 D B        10.4     0.91   -0.50    -1.820       0.000   0.000
 1857.0405   2399330.5        9.44      1.00 D B        10.4    -0.26   -0.27     0.963       0.000   0.000
 1857.0406   2399330.6        7.12      1.00 R D        10.4     0.82    0.25     3.280       0.000   0.000
 1857.1005   2399352.5       10.72      1.00 D D        10.4     0.09   -0.28    -0.321       0.000   0.000
 1857.2045   2399390.5       10.32      1.00 D B        10.4    -0.03   -0.37     0.081       0.000   0.000
 1857.2047   2399390.5       12.47      1.00 R D        10.4    -0.60    0.29    -2.069       0.000   0.000
 1857.2052   2399390.7        9.98      1.00 D B        10.4    -0.13   -0.31     0.419       0.000   0.000
 1857.2128   2399393.5        8.87      1.00 R D        10.4     0.49    0.32     1.531       0.000   0.000
 1857.2453   2399405.3        9.93      1.00 D D        10.4    -0.16   -0.34     0.471       0.000   0.000
 1857.2510   2399407.4       10.20      1.00 D D        10.4    -0.07   -0.35     0.200       0.000   0.000
 1857.2510   2399407.4       11.10      1.00 D D        10.4     0.26   -0.37    -0.703       0.000   0.000
 1857.3244   2399434.2       10.45      1.00 D D        10.4     0.02   -0.37    -0.054       0.000   0.000
 1857.3437   2399441.3       10.32      1.00 D D        10.4    -0.03   -0.39     0.077       0.000   0.000
 1857.4018   2399462.5       11.11      1.00 D D        10.4     0.20   -0.28    -0.714       0.000   0.000
 1857.4125   2399466.4       10.10      1.00 D D        10.4    -0.09   -0.30     0.300       0.000   0.000
 1857.4180   2399468.4       10.86      1.00 D D        10.4     0.17   -0.37    -0.459       0.000   0.000
 1857.5142   2399503.6        4.43      1.00 R D        10.4     2.39    0.40     5.975       0.000   0.000
 1857.5681   2399523.3        9.53      1.00 D D        10.4    -0.26   -0.30     0.867       0.000   0.000
 1857.7464   2399588.4        8.96      1.00 D D        10.4    -0.52   -0.36     1.444       0.000   0.000
 1857.7627   2399594.3        9.54      1.00 R D        10.4     0.24    0.28     0.857       0.000   0.000
 1857.7628   2399594.3       11.27      1.00 R D        10.4    -0.34    0.39    -0.872       0.000   0.000
 1857.7628   2399594.3       10.19      1.00 R D        10.4     0.10    0.48     0.208       0.000   0.000
 1857.8173   2399614.3       10.90      1.00 D D        10.4     0.19   -0.38    -0.500       0.000   0.000
 1857.8227   2399616.3       11.15      1.00 D D        10.4     0.27   -0.36    -0.750       0.000   0.000
 1857.8939   2399642.2       11.16      1.00 D D        10.4     0.25   -0.33    -0.758       0.000   0.000
 1857.8940   2399642.3       -0.11      1.00 R B        10.4     4.10    0.39    10.513       0.000   0.000
 1857.9053   2399646.4       10.99      1.00 D D        10.4     0.17   -0.29    -0.586       0.000   0.000
 1857.9053   2399646.4       11.94      1.00 D D        10.4     0.37   -0.24    -1.542       0.000   0.000
 1858.1355   2399730.5        9.59      1.00 D D        10.4    -0.34   -0.42     0.810       0.000   0.000
 1858.1374   2399731.2       10.93      1.00 D D        10.4     0.25   -0.47    -0.532       0.000   0.000
 1858.1375   2399731.2       11.03      1.00 D D        10.4     0.24   -0.38    -0.632       0.000   0.000
 1858.1375   2399731.2       -0.81      1.00 D D        10.4    -4.26   -0.38    11.211       0.000   0.000
 1858.1524   2399736.7       10.96      1.00 D D        10.4     0.31   -0.55    -0.564       0.000   0.000
 1858.1579   2399738.7       34.22      1.00 R B        10.4   -10.48    0.44   -23.818       0.000   0.000
 1858.1764   2399745.4        9.13      1.00 D B        10.4    -0.65   -0.51     1.275       0.000   0.000
 1858.1765   2399745.5       15.38      1.00 R D        10.4    -2.14    0.43    -4.977       0.000   0.000
 1858.3132   2399795.4       10.43      1.00 D D        10.4     0.01   -0.40    -0.025       0.000   0.000
 1858.3789   2399819.4        9.10      1.00 D D        10.4    -0.30   -0.23     1.304       0.000   0.000
 1858.3789   2399819.4       10.04      1.00 D D        10.4    -0.08   -0.22     0.364       0.000   0.000
 1858.6585   2399921.5       10.03      1.00 R D        10.4     0.18    0.48     0.375       0.000   0.000
 1858.6614   2399922.6       10.73      1.00 R D        10.4    -0.12    0.36    -0.333       0.000   0.000
 1858.6615   2399922.6       11.10      1.00 R D        10.4    -0.35    0.50    -0.700       0.000   0.000
 1858.6615   2399922.6       11.26      1.00 R D        10.4    -0.30    0.35    -0.857       0.000   0.000
 1858.6615   2399922.6        9.59      1.00 R D        10.4     0.39    0.48     0.813       0.000   0.000
 1858.7130   2399941.4        9.14      1.00 D D        10.4    -0.44   -0.35     1.257       0.000   0.000
 1858.7786   2399965.4        9.88      1.00 D D        10.4    -0.26   -0.50     0.520       0.000   0.000
 1858.7842   2399967.4       10.50      1.00 D D        10.4     0.05   -0.50    -0.100       0.000   0.000
 1858.8911   2400006.5       11.12      1.00 R D        10.4    -0.36    0.50    -0.720       0.000   0.000
 1858.8911   2400006.5       10.20      1.00 R D        10.4     0.10    0.50     0.200       0.000   0.000
 1859.0551   2400066.4       14.96      1.00 D B        10.4     2.42   -0.53    -4.566       0.000   0.000
 1859.0552   2400066.4       10.74      1.00 R D        10.4    -0.17    0.49    -0.347       0.000   0.000
 1859.1043   2400084.3       10.14      1.00 D D        10.4    -0.08   -0.32     0.250       0.000   0.000
 1859.1265   2400092.5        9.29      1.00 D D        10.4    -0.47   -0.43     1.093       0.000   0.000
 1859.2796   2400148.4       10.59      1.00 D D        10.4     0.06   -0.28    -0.214       0.000   0.000
 1859.3481   2400173.4       11.21      1.00 D D        10.4     0.39   -0.46    -0.848       0.000   0.000
 1859.7210   2400309.6       10.96      1.00 R D        10.3    -0.34    0.54    -0.630       0.000   0.000
 1859.8212   2400346.2       10.56      1.00 D D        10.3     0.10   -0.41    -0.244       0.000   0.000
 1859.8213   2400346.2       10.66      1.00 R B        10.3    -0.16    0.47    -0.340       0.000   0.000
 1859.8516   2400357.3       10.00      1.00 D D        10.3    -0.09   -0.29     0.310       0.000   0.000
 1859.8517   2400357.3       11.08      1.00 R B        10.3    -0.23    0.30    -0.767       0.000   0.000
 1859.8722   2400364.8      -13.18      1.00 R D        10.3    11.51    0.49    23.490       0.000   0.000
 1859.9334   2400387.2       10.09      1.00 D D        10.3    -0.11   -0.51     0.216       0.000   0.000
 1859.9334   2400387.2       10.89      1.00 D D        10.3     0.32   -0.55    -0.582       0.000   0.000
 1859.9335   2400387.2       12.02      1.00 D D        10.3     0.65   -0.38    -1.711       0.000   0.000
 1859.9702   2400400.6        9.57      1.00 D B        10.3    -0.35   -0.48     0.729       0.000   0.000
 1859.9707   2400400.8        9.65      1.00 D B        10.3    -0.21   -0.32     0.656       0.000   0.000
 1860.0087   2400414.7        8.38      1.00 D D        10.3    -0.92   -0.48     1.917       0.000   0.000
 1860.0087   2400414.7        9.98      1.00 D D        10.3    -0.16   -0.51     0.314       0.000   0.000
 1860.0087   2400414.7       10.92      1.00 D D        10.3     0.40   -0.64    -0.625       0.000   0.000
 1860.0302   2400422.5       25.06      1.00 D B        10.3     5.02   -0.34   -14.765       0.000   0.000
 1860.1182   2400454.7       12.68      1.00 D B        10.3     0.84   -0.35    -2.400       0.000   0.000
 1860.1584   2400469.4        9.98      1.00 D D        10.3    -0.06   -0.21     0.286       0.000   0.000
 1860.1584   2400469.4       10.82      1.00 D D        10.3     0.22   -0.40    -0.550       0.000   0.000
 1860.1584   2400469.4       10.32      1.00 D D        10.3     0.01   -0.20    -0.050       0.000   0.000
 1860.1584   2400469.4       16.99      1.00 D D        10.3     2.89   -0.43    -6.721       0.000   0.000
 1860.1585   2400469.4       10.36      1.00 D D        10.3     0.04   -0.45    -0.089       0.000   0.000
 1860.1585   2400469.4        9.98      1.00 D D        10.3    -0.06   -0.21     0.286       0.000   0.000
 1860.1585   2400469.4       10.01      1.00 D D        10.3    -0.09   -0.35     0.257       0.000   0.000
 1860.1585   2400469.4        9.77      1.00 D D        10.3    -0.23   -0.46     0.500       0.000   0.000
 1860.1585   2400469.4       10.82      1.00 D D        10.3     0.20   -0.36    -0.556       0.000   0.000
 1860.1587   2400469.5       10.20      1.00 D D        10.3    -0.02   -0.29     0.069       0.000   0.000
 1860.1719   2400474.3       10.52      1.00 D D        10.3     0.10   -0.40    -0.250       0.000   0.000
 1860.1749   2400475.4       10.75      1.00 D D        10.3     0.24   -0.50    -0.480       0.000   0.000
 1860.1749   2400475.4       -3.91      1.00 D D        10.3    -4.96   -0.35    14.171       0.000   0.000
 1860.1749   2400475.4       -4.85      1.00 D D        10.3    -5.14   -0.34    15.118       0.000   0.000
 1860.1749   2400475.4       -8.87      1.00 D D        10.3    -7.08   -0.37    19.135       0.000   0.000
 1860.1750   2400475.4        8.83      1.00 D D        10.3    -0.66   -0.46     1.435       0.000   0.000
 1860.1804   2400477.4       11.29      1.00 D B        10.3     0.38   -0.37    -1.027       0.000   0.000
 1860.1805   2400477.4        9.41      1.00 R D        10.3     0.30    0.35     0.857       0.000   0.000
 1860.1942   2400482.4       11.24      1.00 R D        10.3    -0.47    0.48    -0.979       0.000   0.000
 1860.1946   2400482.6        9.00      1.00 D B        10.3    -0.39   -0.31     1.258       0.000   0.000
 1860.1948   2400482.6       18.86      1.00 R D        10.3    -2.58    0.30    -8.600       0.000   0.000
 1860.3200   2400528.4       10.72      1.00 D D        10.2     0.19   -0.39    -0.487       0.000   0.000
 1860.3304   2400532.2       10.55      1.00 D D        10.2     0.14   -0.45    -0.311       0.000   0.000
 1860.3501   2400539.4       10.16      1.00 R D        10.2     0.03    0.42     0.071       0.000   0.000
 1860.3963   2400556.2        9.81      1.00 D D        10.2    -0.18   -0.44     0.409       0.000   0.000
 1860.3964   2400556.3        7.35      1.00 R B        10.2     1.32    0.46     2.870       0.000   0.000
 1860.4186   2400564.4       10.58      1.00 D D        10.2     0.15   -0.41    -0.366       0.000   0.000
 1860.4438   2400573.6       11.05      1.00 R D        10.2    -0.36    0.43    -0.837       0.000   0.000
 1860.4438   2400573.6       10.54      1.00 R D        10.2    -0.14    0.43    -0.326       0.000   0.000
 1860.4438   2400573.6       10.54      1.00 R D        10.2    -0.14    0.43    -0.326       0.000   0.000
 1860.5775   2400622.4       11.53      1.00 D D        10.2     0.27   -0.20    -1.350       0.000   0.000
 1860.5775   2400622.4       11.53      1.00 D D        10.2     0.27   -0.20    -1.350       0.000   0.000
 1860.5776   2400622.5      -12.11      1.00 R B        10.2     5.35    0.24    22.292       0.000   0.000
 1860.6458   2400647.4       13.58      1.00 D D        10.2     1.09   -0.32    -3.406       0.000   0.000
 1860.6543   2400650.5       10.85      1.00 D D        10.2     0.21   -0.31    -0.677       0.000   0.000
 1860.6543   2400650.5       10.85      1.00 D D        10.2     0.21   -0.31    -0.677       0.000   0.000
 1860.6619   2400653.3       -0.17      1.00 R B        10.2     4.24    0.41    10.341       0.000   0.000
 1860.6679   2400655.5       28.88      1.00 D B        10.2     3.93   -0.21   -18.714       0.000   0.000
 1860.6680   2400655.5      -14.98      1.00 R D        10.2     5.28    0.21    25.143       0.000   0.000
 1860.6816   2400660.4       21.13      1.00 D B        10.2     6.25   -0.57   -10.965       0.000   0.000
 1860.6816   2400660.4       17.65      1.00 D B        10.2     4.04   -0.54    -7.481       0.000   0.000
 1860.6816   2400660.4       17.13      1.00 D B        10.2     3.83   -0.55    -6.964       0.000   0.000
 1860.6816   2400660.4       16.35      1.00 D B        10.2     3.28   -0.53    -6.189       0.000   0.000
 1860.6816   2400660.5       10.75      1.00 R D        10.2    -0.20    0.34    -0.588       0.000   0.000
 1860.6816   2400660.5       10.75      1.00 R D        10.2    -0.20    0.34    -0.588       0.000   0.000
 1860.6816   2400660.5       10.35      1.00 R D        10.2    -0.07    0.37    -0.189       0.000   0.000
 1860.6817   2400660.5       10.29      1.00 R D        10.2    -0.06    0.49    -0.122       0.000   0.000
 1860.6817   2400660.5       10.18      1.00 R D        10.2    -0.01    0.49    -0.020       0.000   0.000
 1860.6817   2400660.5        9.90      1.00 R D        10.2     0.13    0.49     0.265       0.000   0.000
 1860.6817   2400660.5        9.42      1.00 R D        10.2     0.38    0.51     0.745       0.000   0.000
 1860.6817   2400660.5       26.95      1.00 D B        10.2     7.22   -0.43   -16.791       0.000   0.000
 1860.6817   2400660.5       25.57      1.00 D B        10.2     6.78   -0.44   -15.409       0.000   0.000
 1860.6817   2400660.5       13.48      1.00 D B        10.2     1.06   -0.32    -3.312       0.000   0.000
 1860.6817   2400660.5       13.16      1.00 D B        10.2     0.96   -0.32    -3.000       0.000   0.000
 1860.6817   2400660.5       12.76      1.00 D B        10.2     0.91   -0.35    -2.600       0.000   0.000
 1860.6817   2400660.5       12.44      1.00 D B        10.2     0.82   -0.36    -2.278       0.000   0.000
 1860.6818   2400660.5       10.21      1.00 R D        10.2    -0.02    0.47    -0.043       0.000   0.000
 1860.6818   2400660.5       10.01      1.00 R D        10.2     0.07    0.47     0.149       0.000   0.000
 1860.6818   2400660.5        9.72      1.00 R D        10.2     0.21    0.47     0.447       0.000   0.000
 1860.6818   2400660.5        9.50      1.00 R D        10.2     0.31    0.47     0.660       0.000   0.000
 1860.6818   2400660.5       10.63      1.00 R D        10.2    -0.15    0.32    -0.469       0.000   0.000
 1860.6818   2400660.5       10.36      1.00 R D        10.2    -0.06    0.31    -0.194       0.000   0.000
 1860.6818   2400660.5       10.13      1.00 R D        10.2     0.01    0.31     0.032       0.000   0.000
 1860.6818   2400660.5       10.03      1.00 R D        10.2     0.04    0.31     0.129       0.000   0.000
 1860.6819   2400660.5       11.11      1.00 R D        10.2    -0.39    0.41    -0.951       0.000   0.000
 1860.6819   2400660.5       10.82      1.00 R D        10.2    -0.27    0.41    -0.659       0.000   0.000
 1860.6819   2400660.5       10.63      1.00 R D        10.2    -0.19    0.41    -0.463       0.000   0.000
 1860.6819   2400660.5       10.63      1.00 R D        10.2    -0.19    0.41    -0.463       0.000   0.000
 1860.7564   2400687.8       17.10      1.00 D B        10.1     2.71   -0.39    -6.949       0.000   0.000
 1860.7564   2400687.8       15.25      1.00 D B        10.1     1.94   -0.38    -5.105       0.000   0.000
 1860.7564   2400687.8       13.69      1.00 D B        10.1     1.38   -0.39    -3.538       0.000   0.000
 1860.7933   2400701.3        9.73      1.00 D D        10.1    -0.19   -0.46     0.413       0.000   0.000
 1860.7933   2400701.3        9.73      1.00 D D        10.1    -0.19   -0.46     0.413       0.000   0.000
 1860.7934   2400701.3        9.22      1.00 D D        10.1    -0.34   -0.37     0.919       0.000   0.000
 1860.8783   2400732.3        9.62      1.00 D D        10.1    -0.24   -0.48     0.500       0.000   0.000
 1860.8974   2400739.3       10.38      1.00 D D        10.1     0.09   -0.35    -0.257       0.000   0.000
 1860.9058   2400742.3       10.12      1.00 D D        10.1     0.00   -0.37     0.000       0.000   0.000
 1860.9059   2400742.4        9.31      1.00 D D        10.1    -0.34   -0.42     0.810       0.000   0.000
 1860.9661   2400764.4       10.36      1.00 D D        10.1     0.09   -0.35    -0.257       0.000   0.000
 1860.9661   2400764.4       10.36      1.00 D D        10.1     0.09   -0.35    -0.257       0.000   0.000
 1860.9661   2400764.4       10.16      1.00 D D        10.1     0.02   -0.35    -0.057       0.000   0.000
 1861.0703   2400802.4       19.32      1.00 D B        10.1     2.59   -0.28    -9.250       0.000   0.000
 1861.1304   2400824.4       10.58      1.00 D D        10.0     0.16   -0.30    -0.533       0.000   0.000
 1861.1304   2400824.4        9.40      1.00 D D        10.0    -0.20   -0.31     0.645       0.000   0.000
 1861.1305   2400824.4       10.47      1.00 D D        10.0     0.17   -0.40    -0.425       0.000   0.000
 1861.1305   2400824.4       10.27      1.00 D D        10.0     0.09   -0.40    -0.225       0.000   0.000
 1861.1305   2400824.4        9.97      1.00 D D        10.0    -0.03   -0.40     0.075       0.000   0.000
 1861.1305   2400824.4        8.40      1.00 D D        10.0    -0.38   -0.23     1.652       0.000   0.000
 1861.1305   2400824.4        8.05      1.00 D D        10.0    -0.56   -0.28     2.000       0.000   0.000
 1861.1305   2400824.4        6.54      1.00 D D        10.0    -1.58   -0.45     3.511   6   0.000   0.000
 1861.1305   2400824.4        9.79      1.00 D D        10.0    -0.12   -0.46     0.261       0.000   0.000
 1861.1305   2400824.4        3.18      1.00 R B        10.0     2.13    0.31     6.871       0.000   0.000
 1861.1305   2400824.4        2.41      1.00 R B        10.0     2.29    0.30     7.633       0.000   0.000
 1861.1305   2400824.4        9.11      1.00 D D        10.0    -0.42   -0.45     0.933       0.000   0.000
 1861.1305   2400824.4        8.85      1.00 D D        10.0    -0.55   -0.46     1.196       0.000   0.000
 1861.1305   2400824.4       10.02      1.00 D D        10.0    -0.01   -0.41     0.024   2   0.000   0.000
 1861.1305   2400824.4        8.61      1.00 D D        10.0    -0.66   -0.46     1.435       0.000   0.000
 1861.1306   2400824.4        9.25      1.00 D D        10.0    -0.31   -0.39     0.795       0.000   0.000
 1861.1306   2400824.4        9.14      1.00 D D        10.0    -0.29   -0.32     0.906   2   0.000   0.000
 1861.1306   2400824.4       10.13      1.00 D D        10.0     0.03   -0.38    -0.079   2   0.000   0.000
 1861.1306   2400824.4        7.80      1.00 D D        10.0    -0.81   -0.36     2.250       0.000   0.000
 1861.1306   2400824.4        9.25      1.00 D D        10.0    -0.32   -0.40     0.800       0.000   0.000
 1861.1306   2400824.4       -1.77      1.00 R B        10.0     2.60    0.22    11.818       0.000   0.000
 1861.1306   2400824.4        7.94      1.00 R B        10.0    -0.61   -0.29     2.103       0.000   0.000
 1861.1306   2400824.4       -6.67      1.00 R B        10.0     4.68    0.28    16.714       0.000   0.000
 1861.1306   2400824.4        9.24      1.00 D D        10.0    -0.30   -0.37     0.811       0.000   0.000
 1861.1306   2400824.4        9.24      1.00 D D        10.0    -0.30   -0.37     0.811       0.000   0.000
 1861.1306   2400824.5       10.29      1.00 D D        10.0     0.11   -0.45    -0.244       0.000   0.000
 1861.1306   2400824.5        9.01      1.00 D D        10.0    -0.49   -0.47     1.043       0.000   0.000
 1861.1306   2400824.5        5.63      1.00 R B        10.0     1.99    0.45     4.422       0.000   0.000
 1861.1306   2400824.5        4.63      1.00 R B        10.0     2.44    0.45     5.422       0.000   0.000
 1861.1306   2400824.5        4.11      1.00 R B        10.0     2.67    0.45     5.933       0.000   0.000
 1861.1306   2400824.5        9.81      1.00 D D        10.0    -0.11   -0.47     0.234       0.000   0.000
 1861.1307   2400824.5      -15.41      1.00 R B        10.0    12.22    0.48    25.458   5   0.000   0.000
 1861.1307   2400824.5       10.32      1.00 D D        10.0     0.13   -0.48    -0.271   1   0.000   0.000
 1861.1307   2400824.5       10.60      1.00 D D        10.0     0.26   -0.47    -0.553       0.000   0.000
 1861.1307   2400824.5       10.41      1.00 D D        10.0     0.17   -0.47    -0.362       0.000   0.000
 1861.1307   2400824.5       10.22      1.00 D D        10.0     0.08   -0.47    -0.170       0.000   0.000
 1861.1307   2400824.5        9.86      1.00 D D        10.0    -0.09   -0.47     0.191       0.000   0.000
 1861.1307   2400824.5       10.52      1.00 D D        10.0     0.21   -0.44    -0.477       0.000   0.000
 1861.1307   2400824.5       10.52      1.00 D D        10.0     0.21   -0.44    -0.477       0.000   0.000
 1861.1307   2400824.5       10.34      1.00 D D        10.0     0.13   -0.44    -0.295       0.000   0.000
 1861.1307   2400824.5        6.40      1.00 R B        10.0     1.53    0.42     3.643       0.000   0.000
 1861.1307   2400824.5        5.90      1.00 R B        10.0     1.74    0.42     4.143       0.000   0.000
 1861.1307   2400824.5        5.40      1.00 R B        10.0     1.95    0.42     4.643       0.000   0.000
 1861.1307   2400824.5       10.70      1.00 D D        10.0     0.26   -0.40    -0.650   2   0.000   0.000
 1861.1308   2400824.5        2.01      1.00 R B        10.0     4.26    0.53     8.038       0.000   0.000
 1861.1308   2400824.5      -11.39      1.00 R B        10.0     8.79    0.41    21.439       0.000   0.000
 1861.1308   2400824.5      -14.66      1.00 R B        10.0     9.39    0.38    24.711       0.000   0.000
 1861.1308   2400824.5      -14.27      1.00 R B        10.0    12.40    0.51    24.314       0.000   0.000
 1861.1308   2400824.5        6.11      1.00 R B        10.0     2.05    0.52     3.942       0.000   0.000
 1861.1308   2400824.5        6.11      1.00 R B        10.0     2.05    0.52     3.942       0.000   0.000
 1861.1523   2400832.4      -10.84      1.00 R D        10.0     7.10    0.34    20.882       0.000   0.000
 1861.2043   2400851.4        9.81      1.00 D D        10.0    -0.08   -0.38     0.211       0.000   0.000
 1861.2043   2400851.4       12.88      1.00 D D        10.0     1.43   -0.50    -2.860       0.000   0.000
 1861.2043   2400851.4       10.39      1.00 D D        10.0     0.17   -0.46    -0.370       0.000   0.000
 1861.2043   2400851.4       10.39      1.00 D D        10.0     0.17   -0.46    -0.370       0.000   0.000
 1861.2125   2400854.4        9.33      1.00 D D        10.0    -0.32   -0.47     0.681       0.000   0.000
 1861.2258   2400859.2        9.16      1.00 D D        10.0    -0.44   -0.52     0.846       0.000   0.000
 1861.2258   2400859.2        8.88      1.00 D D        10.0    -0.59   -0.52     1.135       0.000   0.000
 1861.2979   2400885.6       10.48      1.00 D D        10.0     0.27   -0.54    -0.500   2   0.000   0.000
 1861.3167   2400892.4       19.19      1.00 D B        10.0     4.70   -0.51    -9.216       0.000   0.000
 1861.3167   2400892.4       18.35      1.00 D B        10.0     4.44   -0.53    -8.377       0.000   0.000
 1861.3168   2400892.4       17.66      1.00 D B        10.0     3.46   -0.45    -7.689       0.000   0.000
 1861.3168   2400892.5       11.13      1.00 R D        10.0    -0.53    0.46    -1.152       0.000   0.000
 1861.3168   2400892.5       10.13      1.00 R D        10.0    -0.07    0.46    -0.152       0.000   0.000
 1861.3685   2400911.3       10.47      1.00 D D        10.0     0.27   -0.52    -0.519       0.000   0.000
 1861.3795   2400915.4       10.14      1.00 D D         9.9     0.09   -0.47    -0.191   2   0.000   0.000
 1861.3795   2400915.4        9.44      1.00 D D         9.9    -0.24   -0.47     0.511       0.000   0.000
 1861.3796   2400915.4        9.70      1.00 D D         9.9    -0.12   -0.48     0.250       0.000   0.000
 1861.4425   2400938.4        2.87      1.00 D D         9.9    -3.95   -0.56     7.054   2   0.000   0.000
 1861.4425   2400938.4        0.64      1.00 D D         9.9    -4.64   -0.50     9.280       0.000   0.000
 1861.4425   2400938.4        0.51      1.00 D D         9.9    -4.80   -0.51     9.412       0.000   0.000
 1861.4425   2400938.4        0.30      1.00 D D         9.9    -4.91   -0.51     9.627       0.000   0.000
 1861.4426   2400938.4        7.55      1.00 R B         9.9     1.47    0.62     2.371   3   0.000   0.000
 1861.4426   2400938.4        9.33      1.00 D D         9.9    -0.19   -0.32     0.594   2   0.000   0.000
 1861.4507   2400941.4       10.54      1.00 D D         9.9     0.13   -0.21    -0.619       0.000   0.000
 1861.4812   2400952.5        8.56      1.00 R D         9.9     0.27    0.20     1.350       0.000   0.000
 1861.5533   2400978.8       28.99      1.00 D D         9.9     8.60   -0.45   -19.111   1   0.000   0.000
 1861.5639   2400982.7       12.54      1.00 D B         9.9     1.04   -0.39    -2.667   3   0.000   0.000
 1861.6459   2401012.7       18.59      1.00 D B         9.8     3.76   -0.43    -8.744       0.000   0.000
 1861.7025   2401033.3        8.91      1.00 D B         9.8    -0.31   -0.34     0.912       0.000   0.000
 1861.7026   2401033.4       -0.10      1.00 R D         9.8     3.47    0.35     9.914       0.000   0.000
 1861.7026   2401033.4        6.41      1.00 D D         9.8    -1.43   -0.42     3.405       0.000   0.000
 1861.7026   2401033.4        1.29      1.00 D D         9.8    -3.07   -0.36     8.528       0.000   0.000
 1861.7360   2401045.6       10.33      1.00 R B         9.8    -0.19    0.36    -0.528       0.000   0.000
 1861.7361   2401045.6       10.65      1.00 R B         9.8    -0.32    0.38    -0.842   2   0.000   0.000
 1861.7873   2401064.3        8.61      1.00 D D         9.8    -0.40   -0.34     1.176       0.000   0.000
 1861.7876   2401064.4        8.44      1.00 D D         9.8    -0.51   -0.38     1.342       0.000   0.000
 1861.7876   2401064.4        9.76      1.00 D D         9.8    -0.01   -0.38     0.026       0.000   0.000
 1861.7876   2401064.4        9.57      1.00 D D         9.8    -0.08   -0.38     0.211       0.000   0.000
 1861.7877   2401064.4        8.39      1.00 D D         9.8    -0.39   -0.28     1.393       0.000   0.000
 1861.7877   2401064.4        9.58      1.00 D D         9.8    -0.06   -0.29     0.207       0.000   0.000
 1861.7877   2401064.4        9.41      1.00 D D         9.8    -0.11   -0.29     0.379       0.000   0.000
 1861.7877   2401064.4        7.30      1.00 R B         9.8    -0.72   -0.29     2.483       0.000   0.000
 1861.7877   2401064.4       10.30      1.00 D D         9.8     0.19   -0.37    -0.514       0.000   0.000
 1861.7877   2401064.4       10.30      1.00 D D         9.8     0.19   -0.37    -0.514       0.000   0.000
 1861.7878   2401064.5       -5.44      1.00 R B         9.8     4.11    0.27    15.222       0.000   0.000
 1861.7878   2401064.5        1.73      1.00 R B         9.8     3.22    0.40     8.050       0.000   0.000
 1861.7878   2401064.5       -4.02      1.00 R B         9.8     5.52    0.40    13.800       0.000   0.000
 1861.7989   2401068.6        6.99      1.00 R D         9.8     0.81    0.29     2.793       0.000   0.000
 1861.8010   2401069.3        9.82      1.00 D B         9.8     0.02   -0.46    -0.043   6   0.000   0.000
 1861.8010   2401069.3       15.93      1.00 D B         9.8     2.83   -0.46    -6.152       0.000   0.000
 1861.8011   2401069.3       10.85      1.00 R D         9.8    -0.43    0.40    -1.075       0.000   0.000
 1861.8011   2401069.3       11.53      1.00 R D         9.8    -0.77    0.44    -1.750   1   0.000   0.000
 1861.9405   2401120.3       10.24      1.00 D D         9.7     0.15   -0.29    -0.517       0.000   0.000
 1861.9711   2401131.4       -8.71      1.00 R D         9.7     6.63    0.36    18.417       0.000   0.000
 1861.9769   2401133.6       10.58      1.00 D B         9.7     0.42   -0.48    -0.875   1   0.000   0.000
 1862.0090   2401145.3        9.62      1.00 D D         9.7    -0.03   -0.39     0.077       0.000   0.000
 1862.0311   2401153.4       13.60      1.00 D D         9.7     1.33   -0.34    -3.912       0.000   0.000
 1862.0342   2401154.5       27.46      1.00 D D         9.7     4.80   -0.27   -17.778       0.000   0.000
 1862.0363   2401155.3        9.78      1.00 D D         9.7     0.03   -0.33    -0.091   4   0.000   0.000
 1862.0945   2401176.5        8.52      1.00 D D         9.7    -0.33   -0.29     1.138       0.000   0.000
 1862.1841   2401209.2       10.23      1.00 D D         9.6     0.21   -0.35    -0.600       0.000   0.000
 1862.1841   2401209.2       10.23      1.00 D D         9.6     0.21   -0.35    -0.600       0.000   0.000
 1862.1841   2401209.2       10.14      1.00 D D         9.6     0.18   -0.35    -0.514       0.000   0.000
 1862.1842   2401209.3       10.04      1.00 D D         9.6     0.14   -0.34    -0.412       0.000   0.000
 1862.1843   2401209.3        9.93      1.00 D D         9.6     0.11   -0.36    -0.306       0.000   0.000
 1862.1843   2401209.3        9.54      1.00 D D         9.6    -0.03   -0.36     0.083       0.000   0.000
 1862.1845   2401209.4        7.95      1.00 D D         9.6    -0.47   -0.28     1.679       0.000   0.000
 1862.2012   2401215.5        9.64      1.00 D D         9.6     0.01   -0.45    -0.022   3   0.000   0.000
 1862.2013   2401215.5        5.36      1.00 R B         9.6     1.96    0.46     4.261   1   0.000   0.000
 1862.2501   2401233.3       10.84      1.00 D D         9.6     0.47   -0.38    -1.237       0.000   0.000
 1862.2501   2401233.3       10.84      1.00 D D         9.6     0.47   -0.38    -1.237       0.000   0.000
 1862.2829   2401245.3       -4.27      1.00 R D         9.6     7.62    0.55    13.855       0.000   0.000
 1862.2862   2401246.5       12.93      1.00 D B         9.6     1.57   -0.47    -3.340   2   0.000   0.000
 1862.2862   2401246.5       13.99      1.00 D B         9.6     2.07   -0.47    -4.404   2   0.000   0.000
 1862.2863   2401246.6       12.35      1.00 R D         9.6    -1.30    0.47    -2.766   3   0.000   0.000
 1862.2863   2401246.6       10.28      1.00 R D         9.6    -0.32    0.46    -0.696   2   0.000   0.000
 1862.2863   2401246.6       12.80      1.00 R D         9.6    -1.51    0.47    -3.213   2   0.000   0.000
 1862.3350   2401264.3        8.83      1.00 D D         9.6    -0.34   -0.46     0.739       0.000   0.000
 1862.3351   2401264.4        8.26      1.00 D D         9.6    -0.60   -0.46     1.304       0.000   0.000
 1862.3493   2401269.6        9.88      1.00 D D         9.6     0.12   -0.37    -0.324       0.000   0.000
 1862.3546   2401271.5       27.86      1.00 R B         9.6    -3.66    0.20   -18.300   4   0.000   0.000
 1862.3709   2401277.5        9.99      1.00 R D         9.6    -0.11    0.25    -0.440       0.000   0.000
 1862.3709   2401277.5        9.43      1.00 R D         9.6     0.03    0.24     0.125       0.000   0.000
 1862.4365   2401301.4       10.76      1.00 D D         9.5     0.57   -0.46    -1.239       0.000   0.000
 1862.4365   2401301.4       13.48      1.00 D D         9.5     1.82   -0.46    -3.957       0.000   0.000
 1862.4614   2401310.5       10.40      1.00 R D         9.5    -0.40    0.45    -0.889       0.000   0.000
 1862.5075   2401327.4        9.20      1.00 D D         9.5    -0.06   -0.20     0.300       0.000   0.000
 1862.5352   2401337.5        9.95      1.00 R D         9.5    -0.21    0.45    -0.467   5   0.000   0.000
 1862.5352   2401337.5        4.61      1.00 R D         9.5     2.34    0.48     4.875   5   0.000   0.000
 1862.5520   2401343.6        9.21      1.00 R D         9.5     0.11    0.41     0.268       0.000   0.000
 1862.5821   2401354.6       10.76      1.00 D D         9.5     0.67   -0.52    -1.288       0.000   0.000
 1862.6688   2401386.3       11.69      1.00 D D         9.4     0.97   -0.43    -2.256       0.000   0.000
 1862.7455   2401414.3        7.62      1.00 D D         9.4    -0.48   -0.27     1.778       0.000   0.000
 1862.7764   2401425.6       18.92      1.00 D B         9.4     3.43   -0.36    -9.528   3   0.000   0.000
 1862.7765   2401425.6        7.70      1.00 R D         9.4     0.59    0.35     1.686       0.000   0.000
 1862.8253   2401443.5        9.22      1.00 D D         9.4    -0.05   -0.34     0.147       0.000   0.000
 1862.8255   2401443.5        8.80      1.00 D D         9.4    -0.24   -0.42     0.571       0.000   0.000
 1862.8255   2401443.5        8.56      1.00 D D         9.4    -0.34   -0.42     0.810       0.000   0.000
 1862.9206   2401478.2       -5.88      1.00 R B         9.3     3.65    0.24    15.208       0.000   0.000
 1862.9320   2401482.4       11.80      1.00 D B         9.3     0.79   -0.32    -2.469   5   0.000   0.000
 1862.9322   2401482.5        5.93      1.00 R D         9.3     1.02    0.30     3.400       0.000   0.000
 1862.9374   2401484.4        4.37      1.00 R D         9.3     2.23    0.45     4.956   6   0.000   0.000
 1862.9409   2401485.7       27.78      1.00 D B         9.3     5.72   -0.31   -18.452   2   0.000   0.000
 1862.9410   2401485.7       20.24      1.00 R D         9.3    -3.93    0.36   -10.917   1   0.000   0.000
 1862.9487   2401488.5       12.37      1.00 D B         9.3     1.28   -0.42    -3.048       0.000   0.000
 1862.9489   2401488.6       -1.28      1.00 R D         9.3     4.03    0.38    10.605       0.000   0.000
 1863.0224   2401515.4        8.74      1.00 R D         9.3     0.27    0.49     0.551       0.000   0.000
 1863.0711   2401533.2        8.71      1.00 D D         9.3    -0.20   -0.36     0.556       0.000   0.000
 1863.0711   2401533.2        7.97      1.00 D D         9.3    -0.48   -0.37     1.297       0.000   0.000
 1863.0711   2401533.2        8.61      1.00 D D         9.3    -0.23   -0.35     0.657       0.000   0.000
 1863.0711   2401533.2        9.84      1.00 D D         9.3     0.20   -0.35    -0.571       0.000   0.000
 1863.0711   2401533.2        9.84      1.00 D D         9.3     0.20   -0.35    -0.571       0.000   0.000
 1863.0711   2401533.2        9.44      1.00 D D         9.3     0.06   -0.35    -0.171       0.000   0.000
 1863.0711   2401533.2        9.44      1.00 D D         9.3     0.06   -0.35    -0.171       0.000   0.000
 1863.0712   2401533.3        1.78      1.00 R B         9.3     2.62    0.35     7.486       0.000   0.000
 1863.0712   2401533.3      -11.76      1.00 R B         9.3     7.36    0.35    21.029       0.000   0.000
 1863.0713   2401533.3        5.76      1.00 R D         9.3     1.26    0.36     3.500       0.000   0.000
 1863.0713   2401533.3        5.12      1.00 R D         9.3     1.45    0.35     4.143       0.000   0.000
 1863.0714   2401533.3       10.46      1.00 D D         9.3     0.37   -0.31    -1.194       0.000   0.000
 1863.1461   2401560.6       -2.68      1.00 D D         9.2    -3.81   -0.32    11.906       0.000   0.000
 1863.1565   2401564.4       15.01      1.00 D D         9.2     2.14   -0.37    -5.784       0.000   0.000
 1863.1565   2401564.4       -3.81      1.00 D D         9.2    -4.43   -0.34    13.029       0.000   0.000
 1863.1649   2401567.5        3.86      1.00 D D         9.2    -1.93   -0.36     5.361       0.000   0.000
 1863.1649   2401567.5        8.38      1.00 D D         9.2    -0.31   -0.37     0.838       0.000   0.000
 1863.1649   2401567.5        7.86      1.00 D D         9.2    -0.53   -0.39     1.359       0.000   0.000
 1863.1649   2401567.5        7.42      1.00 D D         9.2    -0.72   -0.40     1.800       0.000   0.000
 1863.1651   2401567.5        4.24      1.00 R B         9.2     2.09    0.42     4.976       0.000   0.000
 1863.1651   2401567.5        3.66      1.00 R B         9.2     2.39    0.43     5.558       0.000   0.000
 1863.1921   2401577.4        9.14      1.00 R D         9.2     0.04    0.60     0.067       0.000   0.000
 1863.2198   2401587.5        9.96      1.00 D D         9.2     0.34   -0.44    -0.773       0.000   0.000
 1863.2246   2401589.3        9.31      1.00 R B         9.2    -0.03    0.24    -0.125       0.000   0.000
 1863.2416   2401595.5        8.77      1.00 D D         9.2    -0.14   -0.34     0.412       0.000   0.000
 1863.2416   2401595.5        7.85      1.00 D D         9.2    -0.48   -0.36     1.333       0.000   0.000
 1863.2416   2401595.5        7.85      1.00 D D         9.2    -0.48   -0.36     1.333       0.000   0.000
 1863.2416   2401595.5        7.68      1.00 D D         9.2    -0.54   -0.36     1.500       0.000   0.000
 1863.2416   2401595.5        7.35      1.00 D D         9.2    -0.66   -0.36     1.833       0.000   0.000
 1863.2418   2401595.6      -13.14      1.00 R B         9.2     7.81    0.35    22.314       0.000   0.000
 1863.2466   2401597.3       -0.44      1.00 R B         9.2     4.23    0.44     9.614       0.000   0.000
 1863.2498   2401598.5       12.63      1.00 D D         9.2     0.69   -0.20    -3.450       0.000   0.000
 1863.2498   2401598.5       10.18      1.00 D D         9.2     0.27   -0.27    -1.000       0.000   0.000
 1863.2635   2401603.5        9.68      1.00 D B         9.2     0.20   -0.39    -0.513       0.000   0.000
 1863.2668   2401604.7        9.97      1.00 D B         9.2     0.32   -0.40    -0.800       0.000   0.000
 1863.2669   2401604.8        0.12      1.00 R D         9.2     4.07    0.45     9.044   4   0.000   0.000
 1863.2700   2401605.9       15.00      1.00 D B         9.2     1.75   -0.30    -5.833   4   0.000   0.000
 1863.2702   2401605.9       11.33      1.00 R D         9.2    -0.67    0.31    -2.161       0.000   0.000
 1863.3020   2401617.6        9.69      1.00 D D         9.1     0.25   -0.46    -0.543       0.000   0.000
 1863.3130   2401621.6        9.44      1.00 D D         9.1     0.06   -0.20    -0.300       0.000   0.000
 1863.3134   2401621.7        9.47      1.00 D D         9.1     0.12   -0.37    -0.324       0.000   0.000
 1863.3153   2401622.4       -1.15      1.00 D D         9.1    -3.91   -0.38    10.289       0.000   0.000
 1863.3153   2401622.4        9.12      1.00 D D         9.1    -0.01   -0.42     0.024       0.000   0.000
 1863.3153   2401622.4        7.17      1.00 D D         9.1    -0.81   -0.41     1.976       0.000   0.000
 1863.3154   2401622.5        3.56      1.00 R B         9.1     2.51    0.45     5.578       0.000   0.000
 1863.3236   2401625.4        4.55      1.00 D D         9.1    -1.65   -0.36     4.583       0.000   0.000
 1863.3236   2401625.4       10.98      1.00 D D         9.1     0.68   -0.37    -1.838       0.000   0.000
 1863.3236   2401625.4       10.76      1.00 D D         9.1     0.60   -0.37    -1.622       0.000   0.000
 1863.3236   2401625.4       10.76      1.00 D D         9.1     0.60   -0.37    -1.622       0.000   0.000
 1863.3236   2401625.4        9.46      1.00 D D         9.1     0.12   -0.37    -0.324       0.000   0.000
 1863.3236   2401625.4        9.46      1.00 D D         9.1     0.12   -0.37    -0.324       0.000   0.000
 1863.3237   2401625.5      -15.75      1.00 R B         9.1     8.96    0.36    24.889       0.000   0.000
 1863.3272   2401626.7        9.79      1.00 D D         9.1     0.27   -0.41    -0.659       0.000   0.000
 1863.4874   2401685.3        9.10      1.00 D D         9.1     0.01   -0.23    -0.043       0.000   0.000
 1863.4875   2401685.3        7.96      1.00 R B         9.1     0.23    0.21     1.095       0.000   0.000
 1863.4934   2401687.5        7.39      1.00 D D         9.1    -0.60   -0.36     1.667   5   0.000   0.000
 1863.4935   2401687.5        7.69      1.00 R B         9.1     0.53    0.39     1.359       0.000   0.000
 1863.4983   2401689.3        1.26      1.00 R D         9.1     4.83    0.62     7.790   6   0.000   0.000
 1863.5075   2401692.6       10.88      1.00 D B         9.0     0.77   -0.42    -1.833       0.000   0.000
 1863.5075   2401692.6        9.84      1.00 D B         9.0     0.35   -0.44    -0.795       0.000   0.000
 1863.5075   2401692.6        6.38      1.00 D B         9.0    -1.12   -0.42     2.667       0.000   0.000
 1863.5075   2401692.6        6.38      1.00 D B         9.0    -1.12   -0.42     2.667       0.000   0.000
 1863.5075   2401692.6       22.58      1.00 D B         9.0     4.33   -0.32   -13.531       0.000   0.000
 1863.5075   2401692.6       21.41      1.00 D B         9.0     3.71   -0.30   -12.367       0.000   0.000
 1863.5077   2401692.7       10.17      1.00 R D         9.0    -0.47    0.42    -1.119       0.000   0.000
 1863.5077   2401692.7        9.90      1.00 R D         9.0    -0.36    0.42    -0.857       0.000   0.000
 1863.5077   2401692.7        9.45      1.00 R D         9.0    -0.16    0.40    -0.400       0.000   0.000
 1863.5077   2401692.7        8.90      1.00 R D         9.0     0.06    0.40     0.150       0.000   0.000
 1863.5077   2401692.7       10.92      1.00 R D         9.0    -0.75    0.40    -1.875       0.000   0.000
 1863.5077   2401692.7        9.70      1.00 R D         9.0    -0.26    0.40    -0.650       0.000   0.000
 1863.5077   2401692.7        9.60      1.00 R D         9.0    -0.22    0.40    -0.550       0.000   0.000
 1863.5077   2401692.7        9.40      1.00 R D         9.0    -0.14    0.40    -0.350       0.000   0.000
 1863.5698   2401715.4        9.66      1.00 D D         9.0     0.29   -0.45    -0.644       0.000   0.000
 1863.5698   2401715.4        9.15      1.00 D D         9.0     0.06   -0.45    -0.133       0.000   0.000
 1863.5698   2401715.4        9.15      1.00 D D         9.0     0.06   -0.45    -0.133       0.000   0.000
 1863.5698   2401715.4        8.15      1.00 D D         9.0    -0.39   -0.45     0.867       0.000   0.000
 1863.5698   2401715.4        9.72      1.00 D D         9.0     0.31   -0.44    -0.705       0.000   0.000
 1863.5699   2401715.4      -14.23      1.00 R B         9.0    10.23    0.44    23.250   4   0.000   0.000
 1863.5977   2401725.6        8.83      1.00 D B         9.0    -0.07   -0.42     0.167       0.000   0.000
 1863.5977   2401725.6        8.25      1.00 D B         9.0    -0.30   -0.40     0.750       0.000   0.000
 1863.5977   2401725.6       10.49      1.00 R D         9.0    -0.52    0.35    -1.486       0.000   0.000
 1863.5977   2401725.6       10.32      1.00 R D         9.0    -0.45    0.34    -1.324       0.000   0.000
 1863.5977   2401725.6        9.82      1.00 R D         9.0    -0.27    0.33    -0.818       0.000   0.000
 1863.5977   2401725.6        9.30      1.00 R D         9.0    -0.10    0.34    -0.294       0.000   0.000
 1863.5978   2401725.6       10.36      1.00 R D         9.0    -0.61    0.45    -1.356       0.000   0.000
 1863.5978   2401725.6        9.74      1.00 R D         9.0    -0.34    0.46    -0.739       0.000   0.000
 1863.6525   2401745.6        9.69      1.00 D D         9.0     0.36   -0.50    -0.720       0.000   0.000
 1863.6608   2401748.6        4.32      1.00 D B         9.0    -2.51   -0.54     4.648   4   0.000   0.000
 1863.6609   2401748.7        7.66      1.00 R D         9.0     0.59    0.45     1.311       0.000   0.000
 1863.7092   2401766.3        9.85      1.00 D D         8.9     0.37   -0.41    -0.902       0.000   0.000
 1863.7092   2401766.3        9.65      1.00 D D         8.9     0.29   -0.41    -0.707       0.000   0.000
 1863.7092   2401766.3        9.38      1.00 D D         8.9     0.18   -0.41    -0.439       0.000   0.000
 1863.7092   2401766.3        9.19      1.00 D D         8.9     0.10   -0.41    -0.244       0.000   0.000
 1863.7092   2401766.3        8.87      1.00 D D         8.9    -0.03   -0.39     0.077       0.000   0.000
 1863.7207   2401770.5        8.91      1.00 D D         8.9    -0.01   -0.40     0.025       0.000   0.000
 1863.7207   2401770.5        8.76      1.00 D D         8.9    -0.07   -0.40     0.175       0.000   0.000
 1863.7207   2401770.5        8.76      1.00 D D         8.9    -0.07   -0.40     0.175       0.000   0.000
 1863.7207   2401770.5        8.58      1.00 D D         8.9    -0.15   -0.42     0.357       0.000   0.000
 1863.7296   2401773.8        8.31      1.00 D D         8.9    -0.20   -0.32     0.625       0.000   0.000
 1863.7431   2401778.7       14.64      1.00 D B         8.9     1.37   -0.24    -5.708       0.000   0.000
 1863.7432   2401778.7        7.97      1.00 R D         8.9     0.21    0.22     0.955       0.000   0.000
 1863.8081   2401802.4        8.36      1.00 D D         8.9    -0.14   -0.26     0.538       0.000   0.000
 1863.8081   2401802.4        7.29      1.00 D D         8.9    -0.45   -0.28     1.607       0.000   0.000
 1863.8081   2401802.4        6.38      1.00 D D         8.9    -0.68   -0.27     2.519       0.000   0.000
 1863.8081   2401802.4        8.79      1.00 D D         8.9    -0.03   -0.28     0.107       0.000   0.000
 1863.8081   2401802.4        8.47      1.00 D D         8.9    -0.12   -0.28     0.429       0.000   0.000
 1863.8188   2401806.3       23.64      1.00 D B         8.9     7.52   -0.51   -14.745       0.000   0.000
 1863.8272   2401809.4       11.62      1.00 D B         8.9     1.12   -0.41    -2.732       0.000   0.000
 1863.8272   2401809.4        9.77      1.00 D B         8.9     0.30   -0.34    -0.882       0.000   0.000
 1863.8272   2401809.4        3.73      1.00 D B         8.9    -1.70   -0.33     5.152       0.000   0.000
 1863.8273   2401809.4       12.97      1.00 D B         8.9     2.00   -0.49    -4.082   6   0.000   0.000
 1863.8273   2401809.4        5.19      1.00 D B         8.9    -1.81   -0.49     3.694       0.000   0.000
 1863.8273   2401809.4        8.64      1.00 R D         8.9     0.09    0.37     0.243       0.000   0.000
 1863.8273   2401809.4        7.80      1.00 R D         8.9     0.38    0.35     1.086       0.000   0.000
 1863.8273   2401809.4        7.18      1.00 R D         8.9     0.63    0.37     1.703       0.000   0.000
 1863.8274   2401809.4        3.60      1.00 R D         8.9     2.38    0.45     5.289       0.000   0.000
 1863.8274   2401809.5       -1.40      1.00 R D         8.9     4.63    0.45    10.289       0.000   0.000
 1863.8274   2401809.5        4.49      1.00 R D         8.9     1.89    0.43     4.395       0.000   0.000
 1863.8274   2401809.5        4.00      1.00 R D         8.9     2.10    0.43     4.884       0.000   0.000
 1863.8393   2401813.8       10.20      1.00 D B         8.9     0.50   -0.38    -1.316       0.000   0.000
 1863.8766   2401827.4        8.36      1.00 D D         8.9    -0.29   -0.58     0.500       0.000   0.000
 1863.8766   2401827.4        8.44      1.00 D D         8.9    -0.23   -0.55     0.418       0.000   0.000
 1863.8788   2401828.2        8.67      1.00 D D         8.9    -0.06   -0.32     0.188       0.000   0.000
 1863.8788   2401828.2        8.12      1.00 D D         8.9    -0.26   -0.35     0.743       0.000   0.000
 1863.8821   2401829.4        8.74      1.00 D D         8.9    -0.05   -0.42     0.119       0.000   0.000
 1863.8822   2401829.5        7.82      1.00 D D         8.9    -0.24   -0.23     1.043       0.000   0.000
 1863.8822   2401829.5        4.03      1.00 R B         8.9     1.11    0.23     4.826   4   0.000   0.000
 1863.8823   2401829.5        8.73      1.00 D D         8.9    -0.07   -0.53     0.132       0.000   0.000
 1863.8823   2401829.5        8.76      1.00 D D         8.9    -0.06   -0.58     0.103       0.000   0.000
 1863.9122   2401840.4       18.71      1.00 D B         8.8     4.34   -0.44    -9.864       0.000   0.000
 1863.9122   2401840.4       17.00      1.00 D B         8.8     3.67   -0.45    -8.156       0.000   0.000
 1863.9123   2401840.5        9.33      1.00 R D         8.8    -0.16    0.33    -0.485       0.000   0.000
 1863.9123   2401840.5        9.33      1.00 R D         8.8    -0.16    0.33    -0.485       0.000   0.000
 1863.9124   2401840.5        8.20      1.00 R D         8.8     0.27    0.42     0.643       0.000   0.000
 1863.9124   2401840.5        8.01      1.00 R D         8.8     0.35    0.42     0.833       0.000   0.000
 1863.9532   2401855.4        9.06      1.00 D D         8.8     0.13   -0.56    -0.232       0.000   0.000
 1863.9532   2401855.4        8.66      1.00 D D         8.8    -0.09   -0.56     0.161       0.000   0.000
 1863.9532   2401855.4        8.27      1.00 D D         8.8    -0.31   -0.56     0.554       0.000   0.000
 1863.9535   2401855.5        9.46      1.00 D D         8.8     0.30   -0.47    -0.638       0.000   0.000
 1863.9775   2401864.3       -4.78      1.00 R B         8.8     6.25    0.46    13.587       0.000   0.000
 1863.9863   2401867.5       16.69      1.00 D B         8.8     2.76   -0.35    -7.886       0.000   0.000
 1863.9864   2401867.5        9.84      1.00 R D         8.8    -0.36    0.35    -1.029       0.000   0.000
 1863.9864   2401867.5        9.75      1.00 R D         8.8    -0.33    0.35    -0.943       0.000   0.000
 1863.9866   2401867.6       21.39      1.00 D B         8.8     3.90   -0.31   -12.581       0.000   0.000
 1863.9868   2401867.7        9.95      1.00 R D         8.8    -0.39    0.34    -1.147       0.000   0.000
 1863.9890   2401868.5        9.85      1.00 R D         8.8    -0.26    0.25    -1.040       0.000   0.000
 1863.9890   2401868.5        9.37      1.00 R D         8.8    -0.14    0.25    -0.560       0.000   0.000
 1863.9949   2401870.6       32.00      1.00 D B         8.8     8.35   -0.36   -23.194       0.000   0.000
 1863.9950   2401870.7        8.05      1.00 R D         8.8     0.28    0.37     0.757       0.000   0.000
 1864.0032   2401873.7        8.97      1.00 D B         8.8     0.07   -0.41    -0.171       0.000   0.000
 1864.0033   2401873.7        9.39      1.00 R D         8.8    -0.22    0.37    -0.595       0.000   0.000
 1864.0033   2401873.7        9.20      1.00 R D         8.8    -0.15    0.37    -0.405       0.000   0.000
 1864.0350   2401885.3       -2.58      1.00 R B         8.8     5.11    0.45    11.356   6   0.000   0.000
 1864.0623   2401895.3       19.79      1.00 D B         8.8     3.31   -0.30   -11.033       0.000   0.000
 1864.0624   2401895.3       -4.12      1.00 R D         8.8     4.12    0.32    12.875   6   0.000   0.000
 1864.0624   2401895.3       -5.37      1.00 R D         8.8     4.38    0.31    14.129       0.000   0.000
 1864.1176   2401915.5        8.34      1.00 D D         8.7    -0.12   -0.32     0.375       0.000   0.000
 1864.1209   2401916.7        7.52      1.00 D D         8.7    -0.36   -0.30     1.200       0.000   0.000
 1864.1263   2401918.6        0.03      1.00 D D         8.7    -3.04   -0.35     8.686       0.000   0.000
 1864.1264   2401918.7       -7.26      1.00 R B         8.7     6.39    0.40    15.975       0.000   0.000
 1864.1573   2401929.9       20.54      1.00 D B         8.7     3.08   -0.26   -11.846   4   0.000   0.000
 1864.1617   2401931.6        6.89      1.00 D B         8.7    -0.72   -0.40     1.800       0.000   0.000
 1864.1619   2401931.6        7.12      1.00 R D         8.7     0.58    0.37     1.568       0.000   0.000
 1864.1647   2401932.7        8.09      1.00 R D         8.7     0.26    0.44     0.591       0.000   0.000
 1864.1647   2401932.7        7.98      1.00 R D         8.7     0.31    0.44     0.705       0.000   0.000
 1864.1647   2401932.7        7.89      1.00 R D         8.7     0.35    0.44     0.795       0.000   0.000
 1864.1647   2401932.7        7.80      1.00 R D         8.7     0.39    0.44     0.886       0.000   0.000
 1864.1647   2401932.7        7.48      1.00 R D         8.7     0.53    0.44     1.205       0.000   0.000
 1864.2102   2401949.3        9.89      1.00 D D         8.7     0.31   -0.25    -1.240       0.000   0.000
 1864.2102   2401949.3        6.41      1.00 D D         8.7    -0.56   -0.25     2.240   1   0.000   0.000
 1864.2104   2401949.3       -0.24      1.00 R B         8.7     2.49    0.28     8.893   5   0.000   0.000
 1864.2106   2401949.4        7.90      1.00 D D         8.7    -0.27   -0.36     0.750   2   0.000   0.000
 1864.2106   2401949.4       10.21      1.00 D D         8.7     0.56   -0.36    -1.556       0.000   0.000
 1864.2106   2401949.4        9.17      1.00 D D         8.7     0.19   -0.37    -0.514       0.000   0.000
 1864.2106   2401949.4        8.68      1.00 D D         8.7     0.01   -0.37    -0.027       0.000   0.000
 1864.2107   2401949.5        4.39      1.00 R B         8.7     1.62    0.38     4.263   5   0.000   0.000
 1864.2107   2401949.5       -1.35      1.00 R B         8.7     3.90    0.39    10.000       0.000   0.000
 1864.2107   2401949.5       -2.04      1.00 R B         8.7     4.17    0.39    10.692       0.000   0.000
 1864.2129   2401950.3        7.98      1.00 D D         8.7    -0.27   -0.40     0.675       0.000   0.000
 1864.2129   2401950.3        8.65      1.00 D D         8.7     0.00   -0.39     0.000       0.000   0.000
 1864.2129   2401950.3        8.06      1.00 D D         8.7    -0.23   -0.39     0.590       0.000   0.000
 1864.2130   2401950.3       -2.51      1.00 R B         8.7     4.13    0.37    11.162   8   0.000   0.000
 1864.2270   2401955.4        8.70      1.00 D B         8.6     0.02   -0.35    -0.057       0.000   0.000
 1864.2272   2401955.5        9.16      1.00 R D         8.6    -0.17    0.33    -0.515       0.000   0.000
 1864.2360   2401958.7        8.08      1.00 R D         8.6     0.11    0.20     0.550   9   0.000   0.000
 1864.2360   2401958.7       11.97      1.00 R D         8.6    -0.90    0.27    -3.333       0.000   0.000
 1864.3008   2401982.4        8.54      1.00 D D         8.6    -0.02   -0.37     0.054       0.000   0.000
 1864.3008   2401982.4        7.20      1.00 D D         8.6    -0.50   -0.36     1.389       0.000   0.000
 1864.3008   2401982.4        8.59      1.00 D D         8.6     0.00   -0.36     0.000       0.000   0.000
 1864.3008   2401982.4        8.12      1.00 D D         8.6    -0.17   -0.36     0.472       0.000   0.000
 1864.3009   2401982.4       -4.20      1.00 R B         8.6     4.22    0.33    12.788       0.000   0.000
 1864.3009   2401982.4       -4.62      1.00 R B         8.6     4.36    0.33    13.212       0.000   0.000
 1864.3065   2401984.4        2.81      1.00 R D         8.6     2.31    0.40     5.775       0.000   0.000
 1864.3095   2401985.5       12.78      1.00 D B         8.6     1.68   -0.40    -4.200       0.000   0.000
 1864.3095   2401985.5       10.33      1.00 D B         8.6     0.68   -0.39    -1.744       0.000   0.000
 1864.3096   2401985.6        6.97      1.00 R D         8.6     0.63    0.39     1.615       0.000   0.000
 1864.3096   2401985.6        6.87      1.00 R D         8.6     0.67    0.39     1.718       0.000   0.000
 1864.3202   2401989.5        9.46      1.00 D B         8.6     0.40   -0.45    -0.889   4   0.000   0.000
 1864.3203   2401989.5        8.46      1.00 R D         8.6     0.05    0.42     0.119       0.000   0.000
 1864.3289   2401992.6       17.44      1.00 D B         8.6     4.79   -0.54    -8.870       0.000   0.000
 1864.3289   2401992.6       16.29      1.00 D B         8.6     4.40   -0.57    -7.719       0.000   0.000
 1864.3289   2401992.6       15.77      1.00 D B         8.6     3.89   -0.54    -7.204       0.000   0.000
 1864.3289   2401992.6       13.72      1.00 D B         8.6     2.78   -0.54    -5.148       0.000   0.000
 1864.3290   2401992.7        9.37      1.00 R D         8.6    -0.41    0.51    -0.804       0.000   0.000
 1864.3290   2401992.7        8.67      1.00 R D         8.6    -0.05    0.50    -0.100       0.000   0.000
 1864.3290   2401992.7        7.77      1.00 R D         8.6     0.40    0.50     0.800       0.000   0.000
 1864.3290   2401992.7        7.32      1.00 R D         8.6     0.65    0.52     1.250       0.000   0.000
 1864.3837   2402012.7        1.86      1.00 D D         8.5    -2.40   -0.36     6.667       0.000   0.000
 1864.4434   2402034.5        7.91      1.00 D D         8.5    -0.21   -0.36     0.583       0.000   0.000
 1864.4600   2402040.5        8.41      1.00 D D         8.5    -0.02   -0.29     0.069       0.000   0.000
 1864.4600   2402040.5        8.41      1.00 D D         8.5    -0.02   -0.29     0.069       0.000   0.000
 1864.4848   2402049.6       24.67      1.00 D B         8.5     7.62   -0.47   -16.213   5   0.000   0.000
 1864.4848   2402049.6       14.19      1.00 D B         8.5     2.98   -0.52    -5.731       0.000   0.000
 1864.4848   2402049.6       -9.37      1.00 R D         8.5     7.49    0.42    17.833   1   0.000   0.000
 1864.4849   2402049.6        9.25      1.00 R D         8.5    -0.42    0.53    -0.792       0.000   0.000
 1864.4849   2402049.6        8.73      1.00 R D         8.5    -0.14    0.52    -0.269       0.000   0.000
 1864.4849   2402049.6        9.77      1.00 R D         8.5    -0.63    0.48    -1.312   1   0.000   0.000
 1864.5339   2402067.5        7.02      1.00 D D         8.4    -0.45   -0.32     1.406       0.000   0.000
 1864.5339   2402067.5        6.90      1.00 D D         8.4    -0.49   -0.32     1.531       0.000   0.000
 1864.5449   2402071.5        9.18      1.00 D D         8.4     0.32   -0.42    -0.762       0.000   0.000
 1864.5450   2402071.6        5.42      1.00 R B         8.4     1.32    0.44     3.000       0.000   0.000
 1864.5504   2402073.5       17.71      1.00 D B         8.4     4.09   -0.44    -9.295       0.000   0.000
 1864.5505   2402073.6        9.39      1.00 R D         8.4    -0.42    0.43    -0.977       0.000   0.000
 1864.5563   2402075.7        8.66      1.00 R D         8.4    -0.10    0.40    -0.250       0.000   0.000
 1864.5563   2402075.7        8.16      1.00 R D         8.4     0.10    0.40     0.250       0.000   0.000
 1864.5594   2402076.8       20.66      1.00 D B         8.4     2.94   -0.24   -12.250   4   0.000   0.000
 1864.5594   2402076.8        7.99      1.00 D B         8.4    -0.18   -0.43     0.419       0.000   0.000
 1864.5595   2402076.9        7.84      1.00 R D         8.4     0.12    0.21     0.571       0.000   0.000
 1864.5596   2402076.9        8.14      1.00 R D         8.4     0.11    0.41     0.268       0.000   0.000
 1864.5753   2402082.6        7.35      1.00 R D         8.4     0.22    0.21     1.048       0.000   0.000
 1864.5753   2402082.6        7.35      1.00 R D         8.4     0.22    0.21     1.048       0.000   0.000
 1864.6135   2402096.6        2.04      1.00 D D         8.4    -2.28   -0.36     6.333       0.000   0.000
 1864.7007   2402128.4       18.52      1.00 D D         8.3     4.29   -0.42   -10.214       0.000   0.000
 1864.7007   2402128.4       18.02      1.00 D D         8.3     4.08   -0.42    -9.714       0.000   0.000
 1864.7007   2402128.4        8.87      1.00 D D         8.3     0.23   -0.41    -0.561       0.000   0.000
 1864.7007   2402128.4        8.68      1.00 D D         8.3     0.15   -0.41    -0.366       0.000   0.000
 1864.7688   2402153.3        9.62      1.00 D D         8.3     0.49   -0.36    -1.361       0.000   0.000
 1864.7688   2402153.3        9.62      1.00 D D         8.3     0.49   -0.36    -1.361       0.000   0.000
 1864.7688   2402153.3        9.35      1.00 D D         8.3     0.38   -0.35    -1.086       0.000   0.000
 1864.7688   2402153.3        9.15      1.00 D D         8.3     0.31   -0.35    -0.886       0.000   0.000
 1864.7717   2402154.4       13.15      1.00 D D         8.3     2.15   -0.44    -4.886       0.000   0.000
 1864.7717   2402154.4       12.24      1.00 D D         8.3     1.71   -0.43    -3.977       0.000   0.000
 1864.7717   2402154.4        9.83      1.00 D D         8.3     0.72   -0.46    -1.565       0.000   0.000
 1864.7717   2402154.4        9.83      1.00 D D         8.3     0.72   -0.46    -1.565       0.000   0.000
 1864.7852   2402159.3       20.93      1.00 D D         8.3     3.55   -0.28   -12.679       0.000   0.000
 1864.8434   2402180.6        9.16      1.00 D D         8.2     0.39   -0.41    -0.951       0.000   0.000
 1864.8463   2402181.6        6.80      1.00 D D         8.2    -0.48   -0.34     1.412       0.000   0.000
 1864.8464   2402181.6       12.99      1.00 D D         8.2     1.53   -0.32    -4.781       0.000   0.000
 1864.9277   2402211.4        8.40      1.00 D D         8.2     0.11   -0.44    -0.250       0.000   0.000
 1864.9277   2402211.4        8.20      1.00 D D         8.2     0.02   -0.44    -0.045       0.000   0.000
 1864.9277   2402211.4        7.99      1.00 D D         8.2    -0.07   -0.44     0.159       0.000   0.000
 1864.9277   2402211.4        8.53      1.00 D D         8.2     0.16   -0.42    -0.381       0.000   0.000
 1864.9277   2402211.4        8.23      1.00 D D         8.2     0.03   -0.36    -0.083       0.000   0.000
 1864.9277   2402211.4        8.31      1.00 D D         8.2     0.06   -0.38    -0.158       0.000   0.000
 1864.9277   2402211.4        7.95      1.00 D D         8.2    -0.07   -0.35     0.200       0.000   0.000
 1864.9278   2402211.4        1.70      1.00 R B         8.2     2.84    0.44     6.455       0.000   0.000
 1864.9302   2402212.3        8.67      1.00 D D         8.1     0.22   -0.42    -0.524       0.000   0.000
 1864.9303   2402212.3        1.65      1.00 R B         8.1     2.73    0.42     6.500       0.000   0.000
 1864.9494   2402219.3       12.79      1.00 D B         8.1     2.14   -0.46    -4.652       0.000   0.000
 1864.9496   2402219.3        1.04      1.00 R D         8.1     2.91    0.41     7.098   5   0.000   0.000
 1864.9836   2402231.8       10.54      1.00 D B         8.1     0.97   -0.40    -2.425       0.000   0.000
 1864.9836   2402231.8       10.04      1.00 D B         8.1     0.77   -0.40    -1.925       0.000   0.000
 1864.9837   2402231.8        9.68      1.00 R D         8.1    -0.61    0.39    -1.564       0.000   0.000
 1864.9837   2402231.8        9.68      1.00 R D         8.1    -0.61    0.39    -1.564       0.000   0.000
 1864.9837   2402231.8        9.39      1.00 R D         8.1    -0.50    0.39    -1.282       0.000   0.000
 1865.0149   2402243.2        7.78      1.00 D D         8.1    -0.12   -0.39     0.308       0.000   0.000
 1865.0327   2402249.7       14.02      1.00 D B         8.1     2.08   -0.35    -5.943       0.000   0.000
 1865.0895   2402270.4        8.02      1.00 D D         8.0    -0.01   -0.36     0.028       0.000   0.000
 1865.1082   2402277.3        5.73      1.00 D D         8.0    -0.90   -0.39     2.308       0.000   0.000
 1865.1082   2402277.3        5.46      1.00 D D         8.0    -0.98   -0.38     2.579       0.000   0.000
 1865.1082   2402277.3        5.14      1.00 D D         8.0    -1.10   -0.38     2.895       0.000   0.000
 1865.1082   2402277.3        5.14      1.00 D D         8.0    -1.10   -0.38     2.895       0.000   0.000
 1865.1083   2402277.3       -2.62      1.00 R B         8.0     4.37    0.41    10.659       0.000   0.000
 1865.1689   2402299.4        8.67      1.00 D D         8.0     0.31   -0.46    -0.674       0.000   0.000
 1865.1689   2402299.4        9.24      1.00 D D         8.0     0.52   -0.42    -1.238       0.000   0.000
 1865.1690   2402299.5        0.40      1.00 R B         8.0     3.19    0.42     7.595   4   0.000   0.000
 1865.1824   2402304.4       -2.90      1.00 R B         8.0     4.03    0.37    10.892       0.000   0.000
 1865.1829   2402304.6        8.02      1.00 D D         8.0     0.01   -0.31    -0.032       0.000   0.000
 1865.1996   2402310.6       15.98      1.00 D B         8.0     2.80   -0.35    -8.000       0.000   0.000
 1865.2022   2402311.6        8.69      1.00 D B         8.0     0.15   -0.21    -0.714       0.000   0.000
 1865.2023   2402311.6        8.67      1.00 R D         8.0    -0.16    0.23    -0.696       0.000   0.000
 1865.2594   2402332.5        8.59      1.00 D D         7.9     0.25   -0.39    -0.641       0.000   0.000
 1865.2594   2402332.5        8.10      1.00 D D         7.9     0.06   -0.39    -0.154       0.000   0.000
 1865.2594   2402332.5        7.89      1.00 D D         7.9    -0.02   -0.37     0.054       0.000   0.000
 1865.2595   2402332.5       -9.06      1.00 D D         7.9     5.61    0.33    17.000       0.000   0.000
 1865.2616   2402333.3        7.85      1.00 D D         7.9    -0.03   -0.33     0.091       0.000   0.000
 1865.2616   2402333.3        7.85      1.00 D D         7.9    -0.03   -0.33     0.091       0.000   0.000
 1865.2616   2402333.3        7.46      1.00 D D         7.9    -0.16   -0.33     0.485       0.000   0.000
 1865.2616   2402333.3        7.34      1.00 D D         7.9    -0.20   -0.33     0.606       0.000   0.000
 1865.2784   2402339.5        9.22      1.00 D B         7.9     0.45   -0.35    -1.286       0.000   0.000
 1865.2784   2402339.5        9.10      1.00 D B         7.9     0.41   -0.35    -1.171   4   0.000   0.000
 1865.2786   2402339.5        6.93      1.00 R D         7.9     0.35    0.35     1.000   2   0.000   0.000
 1865.2786   2402339.5      -11.04      1.00 R D         7.9     6.64    0.35    18.971   4   0.000   0.000
 1865.2925   2402344.6       11.92      1.00 D B         7.9     1.48   -0.37    -4.000       0.000   0.000
 1865.2926   2402344.6        7.86      1.00 R D         7.9     0.02    0.32     0.062       0.000   0.000
 1865.3553   2402367.5        4.21      1.00 D B         7.9    -1.14   -0.31     3.677   6   0.000   0.000
 1865.5028   2402421.4       20.33      1.00 D D         7.8     3.76   -0.30   -12.533   1   0.000   0.000
 1865.5028   2402421.4       18.99      1.00 D D         7.8     3.47   -0.31   -11.194       0.000   0.000
 1865.5028   2402421.4       18.74      1.00 D D         7.8     3.94   -0.36   -10.944       0.000   0.000
 1865.5028   2402421.4        9.41      1.00 D D         7.8     0.42   -0.26    -1.615   3   0.000   0.000
 1865.5028   2402421.4        7.44      1.00 D D         7.8    -0.09   -0.25     0.360   1   0.000   0.000
 1865.5028   2402421.4        8.80      1.00 D D         7.8     0.23   -0.23    -1.000       0.000   0.000
 1865.5029   2402421.4        6.90      1.00 D D         7.8    -0.27   -0.30     0.900       0.000   0.000
 1865.5029   2402421.4        7.98      1.00 D D         7.8     0.05   -0.27    -0.185       0.000   0.000
 1865.5029   2402421.4        7.69      1.00 D D         7.8    -0.03   -0.27     0.111       0.000   0.000
 1865.5029   2402421.4        5.61      1.00 R B         7.8     0.70    0.32     2.188       0.000   0.000
 1865.5029   2402421.5       11.46      1.00 R B         7.8    -0.88    0.24    -3.667   3   0.000   0.000
 1865.5029   2402421.5        1.19      1.00 R B         7.8     1.85    0.28     6.607       0.000   0.000
 1865.5030   2402421.5        7.55      1.00 R B         7.8     0.07    0.28     0.250   6   0.000   0.000
 1865.5030   2402421.5        5.30      1.00 R B         7.8     0.75    0.30     2.500   6   0.000   0.000
 1865.5165   2402426.4       14.35      1.00 D B         7.8     2.10   -0.32    -6.562   9   0.000   0.000
 1865.5165   2402426.4       15.69      1.00 D B         7.8     2.45   -0.31    -7.903       0.000   0.000
 1865.5165   2402426.4       12.07      1.00 D D         7.8     1.37   -0.32    -4.281   1   0.000   0.000
 1865.5165   2402426.4       11.49      1.00 D D         7.8     1.11   -0.30    -3.700       0.000   0.000
 1865.5166   2402426.4        1.75      1.00 R D         7.8     1.57    0.26     6.038       0.000   0.000
 1865.5963   2402455.5        7.51      1.00 D D         7.7    -0.09   -0.39     0.231       0.000   0.000
 1865.6210   2402464.6        7.96      1.00 R D         7.7    -0.07    0.30    -0.233       0.000   0.000
 1865.6210   2402464.6        7.46      1.00 R D         7.7     0.08    0.30     0.267       0.000   0.000
 1865.6210   2402464.6        7.46      1.00 R D         7.7     0.08    0.30     0.267       0.000   0.000
 1865.6211   2402464.6        7.79      1.00 R D         7.7    -0.03    0.45    -0.067       0.000   0.000
 1865.6211   2402464.6        7.59      1.00 R D         7.7     0.06    0.45     0.133       0.000   0.000
 1865.6211   2402464.6        7.42      1.00 R D         7.7     0.14    0.46     0.304       0.000   0.000
 1865.6835   2402487.4        7.64      1.00 R D         7.7     0.01    0.21     0.048       0.000   0.000
 1865.6835   2402487.4        7.24      1.00 R D         7.7     0.10    0.22     0.455       0.000   0.000
 1865.6954   2402491.7        6.96      1.00 R D         7.7     0.21    0.29     0.724       0.000   0.000
 1865.7062   2402495.7        6.79      1.00 R D         7.7     0.32    0.36     0.889       0.000   0.000
 1865.7062   2402495.7        6.39      1.00 R D         7.7     0.50    0.39     1.282       0.000   0.000
 1865.7062   2402495.7        6.04      1.00 R D         7.7     0.62    0.38     1.632       0.000   0.000
 1865.7446   2402509.7        6.81      1.00 D D         7.7    -0.37   -0.44     0.841       0.000   0.000
 1865.7446   2402509.7        6.02      1.00 D D         7.7    -0.80   -0.49     1.633       0.000   0.000
 1865.7574   2402514.4       11.94      1.00 D D         7.6     2.19   -0.51    -4.294       0.000   0.000
 1865.7807   2402522.9        9.55      1.00 R D         7.6    -0.46    0.24    -1.917       0.000   0.000
 1865.7808   2402522.9       12.04      1.00 R D         7.6    -0.97    0.22    -4.409       0.000   0.000
 1865.8422   2402545.4       16.25      1.00 D B         7.6     2.77   -0.32    -8.656       0.000   0.000
 1865.8422   2402545.4       16.01      1.00 D B         7.6     2.61   -0.31    -8.419       0.000   0.000
 1865.8422   2402545.4       15.02      1.00 D B         7.6     2.45   -0.33    -7.424       0.000   0.000
 1865.8422   2402545.4       15.02      1.00 D B         7.6     2.45   -0.33    -7.424       0.000   0.000
 1865.8423   2402545.4       14.40      1.00 D B         7.6     3.54   -0.52    -6.808       0.000   0.000
 1865.8423   2402545.4       14.40      1.00 D B         7.6     3.54   -0.52    -6.808       0.000   0.000
 1865.8423   2402545.4       12.82      1.00 D B         7.6     2.77   -0.53    -5.226       0.000   0.000
 1865.8423   2402545.4        7.38      1.00 R D         7.6     0.07    0.32     0.219       0.000   0.000
 1865.8423   2402545.4        7.24      1.00 R D         7.6     0.11    0.31     0.355       0.000   0.000
 1865.8423   2402545.4        7.24      1.00 R D         7.6     0.11    0.31     0.355       0.000   0.000
 1865.8423   2402545.4        7.03      1.00 R D         7.6     0.17    0.30     0.567       0.000   0.000
 1865.8423   2402545.4        6.49      1.00 R D         7.6     0.33    0.30     1.100       0.000   0.000
 1865.8424   2402545.4        8.32      1.00 R D         7.6    -0.34    0.47    -0.723       0.000   0.000
 1865.8424   2402545.4        8.32      1.00 R D         7.6    -0.34    0.47    -0.723       0.000   0.000
 1865.8424   2402545.4        8.32      1.00 R D         7.6    -0.34    0.47    -0.723       0.000   0.000
 1865.8424   2402545.4        7.80      1.00 R D         7.6    -0.10    0.48    -0.208       0.000   0.000
 1865.8424   2402545.4        7.32      1.00 R D         7.6     0.13    0.47     0.277       0.000   0.000
 1865.8424   2402545.4        7.32      1.00 R D         7.6     0.13    0.47     0.277       0.000   0.000
 1865.8424   2402545.4        8.26      1.00 R D         7.6    -0.22    0.33    -0.667       0.000   0.000
 1865.8424   2402545.4        6.75      1.00 R D         7.6     0.27    0.32     0.844       0.000   0.000
 1865.8451   2402546.4        7.98      1.00 D B         7.6     0.19   -0.49    -0.388       0.000   0.000
 1865.8451   2402546.4        7.19      1.00 D B         7.6    -0.19   -0.47     0.404       0.000   0.000
 1865.8451   2402546.4        6.87      1.00 D B         7.6    -0.34   -0.47     0.723       0.000   0.000
 1865.8452   2402546.5        7.50      1.00 R D         7.6     0.04    0.44     0.091       0.000   0.000
 1865.8940   2402564.3        7.05      1.00 D D         7.6    -0.17   -0.33     0.515       0.000   0.000
 1865.8940   2402564.3        6.99      1.00 D D         7.6    -0.20   -0.35     0.571       0.000   0.000
 1865.8940   2402564.3        6.65      1.00 D D         7.6    -0.31   -0.34     0.912       0.000   0.000
 1865.8940   2402564.3        6.41      1.00 D D         7.6    -0.38   -0.33     1.152       0.000   0.000
 1865.8940   2402564.3        1.77      1.00 D D         7.6    -1.97   -0.34     5.794       0.000   0.000
 1865.8940   2402564.3        1.77      1.00 D D         7.6    -1.97   -0.34     5.794       0.000   0.000
 1865.8940   2402564.3        1.56      1.00 D D         7.6    -2.04   -0.34     6.000       0.000   0.000
 1865.8940   2402564.3        1.56      1.00 D D         7.6    -2.04   -0.34     6.000       0.000   0.000
 1865.8940   2402564.3        1.56      1.00 D D         7.6    -2.04   -0.34     6.000       0.000   0.000
 1865.9954   2402601.3        8.47      1.00 D D         7.5     0.33   -0.34    -0.971       0.000   0.000
 1865.9954   2402601.3        7.66      1.00 D D         7.5     0.05   -0.32    -0.156       0.000   0.000
 1865.9955   2402601.3       -3.34      1.00 R B         7.5     2.82    0.26    10.846       0.000   0.000
 1866.0583   2402624.3       21.96      1.00 D D         7.4     6.53   -0.45   -14.511       0.000   0.000
 1866.0756   2402630.6        7.13      1.00 D D         7.4    -0.14   -0.46     0.304       0.000   0.000
 1866.0756   2402630.6        6.93      1.00 D D         7.4    -0.23   -0.46     0.500       0.000   0.000
 1866.0836   2402633.5        0.53      1.00 D B         7.4    -3.31   -0.48     6.896       0.000   0.000
 1866.0837   2402633.6        7.95      1.00 R D         7.4    -0.23    0.44    -0.523       0.000   0.000
 1866.1457   2402656.2        6.90      1.00 D D         7.4    -0.15   -0.32     0.469   1   0.000   0.000
 1866.1457   2402656.2        9.55      1.00 D D         7.4     0.59   -0.27    -2.185   6   0.000   0.000
 1866.1458   2402656.3       -1.10      1.00 R B         7.4     2.88    0.34     8.471       0.000   0.000
 1866.1458   2402656.3        4.11      1.00 R B         7.4     1.01    0.31     3.258       0.000   0.000
 1866.1458   2402656.3       -4.23      1.00 R B         7.4     3.71    0.32    11.594       0.000   0.000
 1866.1569   2402660.3        6.80      1.00 D D         7.4    -0.24   -0.43     0.558       0.000   0.000
 1866.1569   2402660.3        6.50      1.00 D D         7.4    -0.37   -0.43     0.860       0.000   0.000
 1866.1571   2402660.4       -6.20      1.00 R B         7.4     5.56    0.41    13.561       0.000   0.000
 1866.2117   2402680.3        8.54      1.00 D D         7.3     0.27   -0.22    -1.227       0.000   0.000
 1866.2117   2402680.3        7.03      1.00 D D         7.3    -0.16   -0.58     0.276       0.000   0.000
 1866.2118   2402680.3      -11.27      1.00 R B         7.3     4.46    0.24    18.583       0.000   0.000
 1866.2255   2402685.4        9.60      1.00 D D         7.3     0.60   -0.26    -2.308       0.000   0.000
 1866.2255   2402685.4        9.60      1.00 D D         7.3     0.60   -0.26    -2.308       0.000   0.000
 1866.2255   2402685.4       23.98      1.00 D D         7.3     7.34   -0.44   -16.682       0.000   0.000
 1866.2255   2402685.4       20.07      1.00 D D         7.3     5.62   -0.44   -12.773       0.000   0.000
 1866.2995   2402712.4        8.93      1.00 D D         7.2     0.73   -0.43    -1.698       0.000   0.000
 1866.2995   2402712.4        8.93      1.00 D D         7.2     0.73   -0.43    -1.698       0.000   0.000
 1866.2995   2402712.4        8.65      1.00 D D         7.2     0.61   -0.43    -1.419       0.000   0.000
 1866.2995   2402712.4        8.41      1.00 D D         7.2     0.52   -0.44    -1.182       0.000   0.000
 1866.2995   2402712.4        8.41      1.00 D D         7.2     0.52   -0.44    -1.182       0.000   0.000
 1866.2995   2402712.4        8.41      1.00 D D         7.2     0.52   -0.44    -1.182       0.000   0.000
 1866.2996   2402712.4       -0.86      1.00 R B         7.2     3.64    0.45     8.089       0.000   0.000
 1866.3578   2402733.7        9.29      1.00 D B         7.2     1.10   -0.52    -2.115       0.000   0.000
 1866.3578   2402733.7        4.16      1.00 D B         7.2    -1.57   -0.52     3.019       0.000   0.000
 1866.4372   2402762.7        6.61      1.00 R D         7.1     0.30    0.60     0.500       0.000   0.000
 1866.4372   2402762.7        6.61      1.00 R D         7.1     0.30    0.60     0.500       0.000   0.000
 1866.4372   2402762.7        6.51      1.00 R D         7.1     0.36    0.60     0.600       0.000   0.000
 1866.4372   2402762.7        6.51      1.00 R D         7.1     0.36    0.60     0.600       0.000   0.000
 1866.4617   2402771.6        3.43      1.00 D D         7.1    -1.39   -0.38     3.658       0.000   0.000
 1866.4617   2402771.6      -11.44      1.00 D D         7.1    -6.30   -0.34    18.529       0.000   0.000
 1866.4889   2402781.6        6.77      1.00 D B         7.1    -0.10   -0.34     0.294       0.000   0.000
 1866.5167   2402791.7       10.69      1.00 D B         7.0     1.17   -0.32    -3.656       0.000   0.000
 1866.5167   2402791.7        9.69      1.00 R D         7.0    -1.22    0.46    -2.652       0.000   0.000
 1866.5645   2402809.2        5.82      1.00 D D         7.0    -0.60   -0.51     1.176       0.000   0.000
 1866.5646   2402809.2       -6.92      1.00 R B         7.0     6.12    0.44    13.909   3   0.000   0.000
 1866.5794   2402814.6       -7.56      1.00 D B         7.0    -7.27   -0.50    14.540       0.000   0.000
 1866.6581   2402843.4       10.03      1.00 D B         6.9     1.59   -0.51    -3.118   3   0.000   0.000
 1866.6582   2402843.4        7.93      1.00 R D         6.9    -0.51    0.50    -1.020       0.000   0.000
 1866.6696   2402847.6       10.45      1.00 D B         6.9     2.06   -0.58    -3.552       0.000   0.000
 1866.6697   2402847.6        6.63      1.00 R D         6.9     0.14    0.53     0.264       0.000   0.000
 1866.6697   2402847.6        6.33      1.00 R D         6.9     0.30    0.53     0.566       0.000   0.000
 1866.7108   2402862.6        7.89      1.00 D D         6.9     0.37   -0.36    -1.028       0.000   0.000
 1866.7108   2402862.6        7.69      1.00 D D         6.9     0.30   -0.36    -0.833       0.000   0.000
 1866.7349   2402871.4        7.05      1.00 R D         6.8    -0.11    0.53    -0.208       0.000   0.000
 1866.7350   2402871.5       10.12      1.00 R D         6.8    -1.05    0.32    -3.281       0.000   0.000
 1866.7402   2402873.3       12.63      1.00 D B         6.8     1.16   -0.20    -5.800       0.000   0.000
 1866.7402   2402873.4        6.08      1.00 R D         6.8     0.27    0.36     0.750       0.000   0.000
 1866.7404   2402873.4       14.22      1.00 D B         6.8     1.70   -0.23    -7.391       0.000   0.000
 1866.7405   2402873.5        8.52      1.00 R D         6.8    -0.49    0.29    -1.690       0.000   0.000
 1866.7405   2402873.5        9.34      1.00 D B         6.8     1.38   -0.55    -2.509       0.000   0.000
 1866.7405   2402873.5        8.37      1.00 D B         6.8     0.83   -0.54    -1.537       0.000   0.000
 1866.7405   2402873.5        8.37      1.00 D B         6.8     0.83   -0.54    -1.537       0.000   0.000
 1866.7406   2402873.5        8.45      1.00 R D         6.8    -0.79    0.49    -1.612       0.000   0.000
 1866.7406   2402873.5        8.45      1.00 R D         6.8    -0.79    0.49    -1.612       0.000   0.000
 1866.7407   2402873.5        2.59      1.00 R D         6.8     2.08    0.49     4.245       0.000   0.000
 1866.7407   2402873.5       -8.90      1.00 R D         6.8     7.71    0.49    15.735       0.000   0.000
 1866.7407   2402873.5       18.68      1.00 D B         6.8     3.91   -0.33   -11.848       0.000   0.000
 1866.7407   2402873.5       18.68      1.00 D B         6.8     3.91   -0.33   -11.848       0.000   0.000
 1866.7408   2402873.6        5.95      1.00 R D         6.8     0.31    0.35     0.886       0.000   0.000
 1866.7408   2402873.6        2.76      1.00 R D         6.8     1.10    0.27     4.074       0.000   0.000
 1866.7408   2402873.6        7.87      1.00 R D         6.8    -0.25    0.24    -1.042       0.000   0.000
 1866.7410   2402873.6        6.50      1.00 R D         6.8     0.19    0.57     0.333       0.000   0.000
 1866.7410   2402873.6        6.33      1.00 D B         6.8    -0.21   -0.42     0.500       0.000   0.000
 1866.7410   2402873.6        6.33      1.00 D B         6.8    -0.21   -0.42     0.500       0.000   0.000
 1866.7410   2402873.7       20.02      1.00 D B         6.8     5.54   -0.42   -13.190       0.000   0.000
 1866.7410   2402873.7       19.40      1.00 D B         6.8     5.28   -0.42   -12.571       0.000   0.000
 1866.7410   2402873.7        7.54      1.00 D B         6.8     0.27   -0.38    -0.711       0.000   0.000
 1866.7410   2402873.7        7.12      1.00 D B         6.8     0.11   -0.38    -0.289       0.000   0.000
 1866.7410   2402873.7        6.32      1.00 D B         6.8    -0.19   -0.37     0.514       0.000   0.000
 1866.7410   2402873.7       28.36      1.00 D B         6.8     7.75   -0.36   -21.528       0.000   0.000
 1866.7410   2402873.7        9.29      1.00 D B         6.8     0.91   -0.37    -2.459       0.000   0.000
 1866.7410   2402873.7        6.85      1.00 D B         6.8     0.01   -0.49    -0.020       0.000   0.000
 1866.7410   2402873.7        6.85      1.00 D B         6.8     0.01   -0.49    -0.020       0.000   0.000
 1866.7410   2402873.7        6.75      1.00 D B         6.8    -0.04   -0.49     0.082       0.000   0.000
 1866.7410   2402873.7        6.65      1.00 D B         6.8    -0.09   -0.49     0.184       0.000   0.000
 1866.7411   2402873.7        7.61      1.00 R D         6.8    -0.32    0.41    -0.780       0.000   0.000
 1866.7411   2402873.7        7.12      1.00 R D         6.8    -0.10    0.35    -0.286       0.000   0.000
 1866.7411   2402873.7        7.67      1.00 R D         6.8    -0.35    0.42    -0.833       0.000   0.000
 1866.7411   2402873.7        7.55      1.00 R D         6.8    -0.30    0.42    -0.714       0.000   0.000
 1866.7411   2402873.7        7.36      1.00 R D         6.8    -0.22    0.42    -0.524       0.000   0.000
 1866.7411   2402873.7        7.26      1.00 R D         6.8    -0.18    0.42    -0.429       0.000   0.000
 1866.7411   2402873.7        7.26      1.00 R D         6.8    -0.18    0.42    -0.429       0.000   0.000
 1866.7411   2402873.7       24.66      1.00 R D         6.8    -7.13    0.40   -17.825       0.000   0.000
 1866.7412   2402873.7        6.75      1.00 R D         6.8     0.04    0.51     0.078       0.000   0.000
 1866.7412   2402873.7        6.56      1.00 R D         6.8     0.14    0.51     0.275       0.000   0.000
 1866.7412   2402873.7        5.56      1.00 R D         6.8     0.65    0.51     1.275       0.000   0.000
 1866.7431   2402874.4       19.09      1.00 D B         6.8     6.99   -0.57   -12.263       0.000   0.000
 1866.7431   2402874.4       18.88      1.00 D B         6.8     6.87   -0.57   -12.053       0.000   0.000
 1866.7432   2402874.4        6.65      1.00 R D         6.8     0.09    0.50     0.180       0.000   0.000
 1866.7432   2402874.4        6.24      1.00 R D         6.8     0.29    0.49     0.592       0.000   0.000
 1866.7433   2402874.5        9.09      1.00 D B         6.8     1.15   -0.51    -2.255       0.000   0.000
 1866.7433   2402874.5        7.66      1.00 D B         6.8     0.43   -0.52    -0.827       0.000   0.000
 1866.7433   2402874.5        9.52      1.00 D B         6.8     1.05   -0.39    -2.692       0.000   0.000
 1866.7434   2402874.5        6.34      1.00 R D         6.8     0.23    0.47     0.489       0.000   0.000
 1866.7434   2402874.5        5.20      1.00 R D         6.8     0.80    0.49     1.633       0.000   0.000
 1866.7434   2402874.5        6.55      1.00 R D         6.8     0.12    0.42     0.286       0.000   0.000
 1866.7980   2402894.5        6.32      1.00 D D         6.8    -0.14   -0.30     0.467       0.000   0.000
 1866.7980   2402894.5        5.94      1.00 D D         6.8    -0.26   -0.31     0.839       0.000   0.000
 1866.8009   2402895.5        6.78      1.00 D D         6.8     0.00   -0.42     0.000       0.000   0.000
 1866.8009   2402895.5        6.28      1.00 D D         6.8    -0.21   -0.42     0.500       0.000   0.000
 1866.8740   2402922.2        6.32      1.00 D D         6.7    -0.15   -0.38     0.395       0.000   0.000
 1866.8851   2402926.3        6.45      1.00 D D         6.7    -0.12   -0.48     0.250       0.000   0.000
 1866.8851   2402926.3        5.79      1.00 D D         6.7    -0.43   -0.47     0.915       0.000   0.000
 1866.8851   2402926.3        6.56      1.00 D D         6.7    -0.07   -0.49     0.143   1   0.000   0.000
 1866.8852   2402926.3        6.50      1.00 D D         6.7    -0.10   -0.49     0.204       0.000   0.000
 1866.8852   2402926.3        3.81      1.00 R B         6.7     1.42    0.49     2.898       0.000   0.000
 1866.8852   2402926.3       -2.64      1.00 R B         6.7     4.58    0.49     9.347   2   0.000   0.000
 1866.8909   2402928.4        8.98      1.00 D B         6.7     1.14   -0.50    -2.280       0.000   0.000
 1866.8910   2402928.5        8.13      1.00 R D         6.7    -0.56    0.39    -1.436       0.000   0.000
 1866.9048   2402933.5       18.82      1.00 D B         6.7     6.19   -0.51   -12.137       0.000   0.000
 1866.9048   2402933.5        8.64      1.00 D B         6.7     0.92   -0.47    -1.957       0.000   0.000
 1866.9049   2402933.5        6.75      1.00 R D         6.7    -0.03    0.49    -0.061       0.000   0.000
 1866.9049   2402933.5        6.13      1.00 R D         6.7     0.30    0.54     0.556       0.000   0.000
 1866.9049   2402933.5       25.75      1.00 R D         6.7    -9.15    0.48   -19.062       0.000   0.000
 1866.9461   2402948.6        6.89      1.00 D D         6.6     0.11   -0.45    -0.244       0.000   0.000
 1866.9671   2402956.2        7.03      1.00 D D         6.6     0.22   -0.55    -0.400   1   0.000   0.000
 1866.9930   2402965.7       15.22      1.00 D B         6.6     2.93   -0.34    -8.618       0.000   0.000
 1866.9930   2402965.7       14.01      1.00 D B         6.6     2.59   -0.35    -7.400       0.000   0.000
 1866.9930   2402965.7       11.48      1.00 D B         6.6     1.51   -0.31    -4.871       0.000   0.000
 1867.0220   2402976.3        8.29      1.00 D D         6.6     0.79   -0.46    -1.717   7   0.000   0.000
 1867.0413   2402983.3        7.21      1.00 D B         6.5     0.30   -0.45    -0.667       0.000   0.000
 1867.0413   2402983.3        5.59      1.00 D B         6.5    -0.44   -0.46     0.957       0.000   0.000
 1867.0413   2402983.3        6.17      1.00 D D         6.5    -0.16   -0.42     0.381       0.000   0.000
 1867.0413   2402983.3        5.97      1.00 D D         6.5    -0.24   -0.42     0.571       0.000   0.000
 1867.0413   2402983.3        8.53      1.00 D D         6.5     0.95   -0.48    -1.979       0.000   0.000
 1867.0413   2402983.3        8.03      1.00 D D         6.5     0.71   -0.48    -1.479       0.000   0.000
 1867.0414   2402983.4        1.57      1.00 R B         6.5     2.09    0.42     4.976       0.000   0.000
 1867.0414   2402983.4        1.22      1.00 R B         6.5     2.29    0.43     5.326       0.000   0.000
 1867.0414   2402983.4        7.84      1.00 R D         6.5    -0.58    0.45    -1.289       0.000   0.000
 1867.0414   2402983.4        7.72      1.00 R D         6.5    -0.53    0.45    -1.178       0.000   0.000
 1867.0414   2402983.4        8.67      1.00 R B         6.5    -1.06    0.50    -2.120       0.000   0.000
 1867.0414   2402983.4        8.07      1.00 R B         6.5    -0.76    0.50    -1.520       0.000   0.000
 1867.0414   2402983.4        2.26      1.00 R B         6.5     2.10    0.49     4.286   8   0.000   0.000
 1867.0467   2402985.3        5.01      1.00 D D         6.5    -0.72   -0.47     1.532       0.000   0.000
 1867.0469   2402985.4       -2.92      1.00 R B         6.5     4.35    0.46     9.457       0.000   0.000
 1867.1184   2403011.5        7.41      1.00 D D         6.4     0.27   -0.28    -0.964       0.000   0.000
 1867.1184   2403011.5        6.99      1.00 D D         6.4     0.13   -0.24    -0.542       0.000   0.000
 1867.1184   2403011.5        6.67      1.00 D D         6.4     0.05   -0.22    -0.227       0.000   0.000
 1867.1234   2403013.3        6.14      1.00 D D         6.4    -0.11   -0.37     0.297       0.000   0.000
 1867.1234   2403013.3        5.56      1.00 D D         6.4    -0.30   -0.34     0.882       0.000   0.000
 1867.1234   2403013.3        5.35      1.00 D D         6.4    -0.37   -0.34     1.088       0.000   0.000
 1867.2195   2403048.4        5.41      1.00 R D         6.3     0.40    0.44     0.909       0.000   0.000
 1867.2195   2403048.4        5.20      1.00 R D         6.3     0.49    0.44     1.114       0.000   0.000
 1867.2195   2403048.4        5.20      1.00 R D         6.3     0.49    0.44     1.114       0.000   0.000
 1867.2255   2403050.6       20.64      1.00 D B         6.3     4.73   -0.33   -14.333       0.000   0.000
 1867.2255   2403050.6       20.71      1.00 D B         6.3     4.61   -0.32   -14.406       0.000   0.000
 1867.2255   2403050.6       20.06      1.00 D B         6.3     4.40   -0.32   -13.750       0.000   0.000
 1867.2257   2403050.7       10.34      1.00 R D         6.3    -1.17    0.29    -4.034       0.000   0.000
 1867.2257   2403050.7        9.67      1.00 R D         6.3    -1.01    0.30    -3.367       0.000   0.000
 1867.2651   2403065.1        6.82      1.00 D D         6.3     0.25   -0.44    -0.568       0.000   0.000
 1867.2651   2403065.1        6.82      1.00 D D         6.3     0.25   -0.44    -0.568       0.000   0.000
 1867.2651   2403065.1        6.82      1.00 D D         6.3     0.25   -0.44    -0.568       0.000   0.000
 1867.2651   2403065.1        6.71      1.00 D D         6.3     0.20   -0.44    -0.455       0.000   0.000
 1867.2651   2403065.1        6.51      1.00 D D         6.3     0.11   -0.44    -0.250       0.000   0.000
 1867.2652   2403065.1        6.77      1.00 R B         6.3    -0.21    0.41    -0.512       0.000   0.000
 1867.2652   2403065.1        7.76      1.00 D D         6.3     0.48   -0.32    -1.500       0.000   0.000
 1867.2652   2403065.1        7.42      1.00 D D         6.3     0.36   -0.31    -1.161       0.000   0.000
 1867.2652   2403065.1        7.29      1.00 D D         6.3     0.29   -0.28    -1.036       0.000   0.000
 1867.2652   2403065.1        7.18      1.00 D D         6.3     0.25   -0.27    -0.926       0.000   0.000
 1867.2652   2403065.1        7.07      1.00 D D         6.3     0.22   -0.27    -0.815       0.000   0.000
 1867.2652   2403065.1        7.07      1.00 D D         6.3     0.22   -0.27    -0.815       0.000   0.000
 1867.2652   2403065.1        6.12      1.00 D D         6.3    -0.03   -0.23     0.130       0.000   0.000
 1867.2652   2403065.1        6.14      1.00 R B         6.3     0.05    0.42     0.119       0.000   0.000
 1867.2652   2403065.1        6.14      1.00 R B         6.3     0.05    0.42     0.119       0.000   0.000
 1867.2652   2403065.1        5.59      1.00 R B         6.3     0.28    0.42     0.667       0.000   0.000
 1867.2653   2403065.1        6.98      1.00 R B         6.3    -0.16    0.22    -0.727       0.000   0.000
 1867.2653   2403065.1        6.52      1.00 R B         6.3    -0.06    0.23    -0.261       0.000   0.000
 1867.2653   2403065.1        6.52      1.00 R B         6.3    -0.06    0.23    -0.261       0.000   0.000
 1867.2653   2403065.1        6.17      1.00 R B         6.3     0.02    0.24     0.083       0.000   0.000
 1867.2653   2403065.1        5.06      1.00 R B         6.3     0.30    0.25     1.200       0.000   0.000
 1867.2653   2403065.1        3.16      1.00 R B         6.3     0.68    0.22     3.091       0.000   0.000
 1867.2653   2403065.1       -0.05      1.00 R B         6.3     1.45    0.23     6.304       0.000   0.000
 1867.2685   2403066.3        6.23      1.00 D D         6.3    -0.01   -0.41     0.024       0.000   0.000
 1867.2685   2403066.3        6.23      1.00 D D         6.3    -0.01   -0.41     0.024       0.000   0.000
 1867.2685   2403066.3        6.23      1.00 D D         6.3    -0.01   -0.41     0.024       0.000   0.000
 1867.2685   2403066.3        6.04      1.00 D D         6.3    -0.09   -0.42     0.214       0.000   0.000
 1867.2685   2403066.3        5.94      1.00 D D         6.3    -0.13   -0.42     0.310       0.000   0.000
 1867.2685   2403066.3        5.82      1.00 D D         6.3    -0.18   -0.42     0.429       0.000   0.000
 1867.2685   2403066.3        5.73      1.00 D D         6.3    -0.22   -0.42     0.524       0.000   0.000
 1867.2685   2403066.3        5.54      1.00 D D         6.3    -0.30   -0.42     0.714       0.000   0.000
 1867.2823   2403071.3        5.23      1.00 D D         6.2    -0.37   -0.37     1.000       0.000   0.000
 1867.2881   2403073.5        5.47      1.00 D D         6.2    -0.22   -0.29     0.759       0.000   0.000
 1867.2881   2403073.5        3.78      1.00 D D         6.2    -0.66   -0.27     2.444       0.000   0.000
 1867.2883   2403073.5       -6.13      1.00 R B         6.2     3.83    0.31    12.355   3   0.000   0.000
 1867.2941   2403075.7        8.34      1.00 D D         6.2     0.72   -0.34    -2.118       0.000   0.000
 1867.2943   2403075.7       -9.75      1.00 R B         6.2     5.43    0.34    15.971       0.000   0.000
 1867.3402   2403092.5        6.10      1.00 D D         6.2    -0.03   -0.55     0.055       0.000   0.000
 1867.3402   2403092.5        5.41      1.00 D D         6.2    -0.42   -0.56     0.750       0.000   0.000
 1867.3403   2403092.5        5.37      1.00 R B         6.2     0.51    0.65     0.785       0.000   0.000
 1867.3425   2403093.3        5.47      1.00 D D         6.2    -0.32   -0.47     0.681   5   0.000   0.000
 1867.3425   2403093.4       -3.28      1.00 R B         6.2     4.34    0.46     9.435   2   0.000   0.000
 1867.4498   2403132.5        9.08      1.00 D D         6.0     1.01   -0.33    -3.061       0.000   0.000
 1867.4498   2403132.5        8.95      1.00 D D         6.0     0.94   -0.32    -2.937       0.000   0.000
 1867.4498   2403132.5        8.33      1.00 D D         6.0     0.74   -0.32    -2.312       0.000   0.000
 1867.4498   2403132.5        9.20      1.00 D D         6.0     1.02   -0.32    -3.188       0.000   0.000
 1867.5182   2403157.5        5.66      1.00 D D         5.9    -0.09   -0.34     0.265       0.000   0.000
 1867.5184   2403157.6       -3.93      1.00 R B         5.9     3.35    0.34     9.853       0.000   0.000
 1867.5234   2403159.4        6.50      1.00 D D         5.9     0.19   -0.33    -0.576       0.000   0.000
 1867.5234   2403159.4        6.01      1.00 D D         5.9     0.03   -0.33    -0.091       0.000   0.000
 1867.5234   2403159.4        5.89      1.00 D D         5.9    -0.01   -0.33     0.030       0.000   0.000
 1867.5234   2403159.4        5.80      1.00 D D         5.9    -0.04   -0.33     0.121       0.000   0.000
 1867.5648   2403174.5        8.42      1.00 D B         5.9     1.53   -0.60    -2.550       0.000   0.000
 1867.5648   2403174.5        7.60      1.00 D B         5.9     1.04   -0.60    -1.733       0.000   0.000
 1867.5648   2403174.5        4.61      1.00 D B         5.9    -0.74   -0.59     1.254       0.000   0.000
 1867.5648   2403174.5       11.68      1.00 D B         5.9     2.85   -0.49    -5.816       0.000   0.000
 1867.5648   2403174.5       10.78      1.00 D B         5.9     2.36   -0.48    -4.917       0.000   0.000
 1867.5648   2403174.5        5.70      1.00 D B         5.9    -0.08   -0.49     0.163       0.000   0.000
 1867.5649   2403174.6       15.49      1.00 D B         5.9     3.08   -0.32    -9.625       0.000   0.000
 1867.5649   2403174.6        9.52      1.00 D B         5.9     1.79   -0.49    -3.653       0.000   0.000
 1867.5649   2403174.6        7.95      1.00 R D         5.9    -0.96    0.46    -2.087       0.000   0.000
 1867.5649   2403174.6        7.84      1.00 R D         5.9    -0.91    0.46    -1.978       0.000   0.000
 1867.5649   2403174.6        4.87      1.00 R D         5.9     0.50    0.50     1.000       0.000   0.000
 1867.5649   2403174.6       13.18      1.00 D B         5.9     3.00   -0.41    -7.317       0.000   0.000
 1867.5649   2403174.6       11.55      1.00 D B         5.9     2.50   -0.44    -5.682       0.000   0.000
 1867.5649   2403174.6        5.30      1.00 R D         5.9     0.32    0.57     0.561       0.000   0.000
 1867.5649   2403174.6        5.11      1.00 R D         5.9     0.43    0.57     0.754       0.000   0.000
 1867.5649   2403174.6        4.81      1.00 R D         5.9     0.60    0.57     1.053       0.000   0.000
 1867.5649   2403174.6        4.65      1.00 R D         5.9     0.40    0.33     1.212       0.000   0.000
 1867.5649   2403174.6        4.65      1.00 R D         5.9     0.40    0.33     1.212       0.000   0.000
 1867.5649   2403174.6        4.47      1.00 R D         5.9     0.46    0.33     1.394       0.000   0.000
 1867.5649   2403174.6        6.65      1.00 R D         5.9    -0.26    0.33    -0.788       0.000   0.000
 1867.5649   2403174.6        6.47      1.00 R D         5.9    -0.20    0.33    -0.606       0.000   0.000
 1867.5649   2403174.6        6.29      1.00 R D         5.9    -0.14    0.33    -0.424       0.000   0.000
 1867.5649   2403174.6        6.08      1.00 R D         5.9    -0.07    0.33    -0.212       0.000   0.000
 1867.5649   2403174.6        5.90      1.00 R D         5.9    -0.01    0.33    -0.030       0.000   0.000
 1867.5649   2403174.6       10.08      1.00 D B         5.9     2.15   -0.51    -4.216       0.000   0.000
 1867.5649   2403174.6        8.77      1.00 D B         5.9     1.54   -0.53    -2.906       0.000   0.000
 1867.5650   2403174.6        5.68      1.00 R D         5.9     0.07    0.38     0.184       0.000   0.000
 1867.5650   2403174.6        5.22      1.00 R D         5.9     0.22    0.34     0.647       0.000   0.000
 1867.5650   2403174.6        4.89      1.00 R D         5.9     0.34    0.35     0.971       0.000   0.000
 1867.5650   2403174.6        7.04      1.00 R D         5.9    -0.48    0.41    -1.171       0.000   0.000
 1867.5650   2403174.6        6.91      1.00 R D         5.9    -0.44    0.42    -1.048       0.000   0.000
 1867.5650   2403174.6        6.65      1.00 R D         5.9    -0.32    0.41    -0.780       0.000   0.000
 1867.5650   2403174.6        6.34      1.00 R D         5.9    -0.19    0.40    -0.475       0.000   0.000
 1867.5650   2403174.6       23.11      1.00 D B         5.9     8.62   -0.50   -17.240       0.000   0.000
 1867.5651   2403174.6        6.23      1.00 R D         5.9    -0.17    0.47    -0.362       0.000   0.000
 1867.5651   2403174.6        6.14      1.00 R D         5.9    -0.13    0.47    -0.277       0.000   0.000
 1867.5651   2403174.6        6.06      1.00 R D         5.9    -0.09    0.47    -0.191       0.000   0.000
 1867.5651   2403174.6        6.06      1.00 R D         5.9    -0.09    0.47    -0.191       0.000   0.000
 1867.5651   2403174.7        6.72      1.00 D B         5.9     0.24   -0.28    -0.857       0.000   0.000
 1867.5651   2403174.7        6.72      1.00 D B         5.9     0.24   -0.28    -0.857       0.000   0.000
 1867.5651   2403174.7        6.51      1.00 D B         5.9     0.18   -0.28    -0.643       0.000   0.000
 1867.5651   2403174.7        6.40      1.00 D B         5.9     0.15   -0.28    -0.536       0.000   0.000
 1867.5651   2403174.7        6.29      1.00 D B         5.9     0.12   -0.28    -0.429       0.000   0.000
 1867.5651   2403174.7        6.19      1.00 D B         5.9     0.09   -0.28    -0.321       0.000   0.000
 1867.5652   2403174.7        6.62      1.00 R D         5.9    -0.22    0.29    -0.759       0.000   0.000
 1867.5652   2403174.7        6.62      1.00 R D         5.9    -0.22    0.29    -0.759       0.000   0.000
 1867.5652   2403174.7        6.62      1.00 R D         5.9    -0.22    0.29    -0.759       0.000   0.000
 1867.5652   2403174.7        6.43      1.00 R D         5.9    -0.17    0.30    -0.567       0.000   0.000
 1867.5652   2403174.7        6.22      1.00 R D         5.9    -0.11    0.31    -0.355       0.000   0.000
 1867.5652   2403174.7        6.22      1.00 R D         5.9    -0.11    0.31    -0.355       0.000   0.000
 1867.6849   2403218.4        5.36      1.00 D D         5.7    -0.10   -0.29     0.345       0.000   0.000
 1867.6849   2403218.4        4.58      1.00 D D         5.7    -0.36   -0.32     1.125       0.000   0.000
 1867.7640   2403247.3        4.87      1.00 D D         5.6    -0.17   -0.23     0.739       0.000   0.000
 1867.7640   2403247.3        4.56      1.00 D D         5.6    -0.23   -0.22     1.045       0.000   0.000
 1867.7641   2403247.4      -16.99      1.00 R B         5.6     4.52    0.20    22.600       0.000   0.000
 1867.7887   2403256.3       12.60      1.00 D B         5.6     2.67   -0.38    -7.026       0.000   0.000
 1867.7888   2403256.4        9.74      1.00 D B         5.6     2.25   -0.54    -4.167       0.000   0.000
 1867.7889   2403256.4        4.82      1.00 R D         5.6     0.42    0.56     0.750       0.000   0.000
 1867.7889   2403256.4        4.78      1.00 R D         5.6     0.42    0.53     0.792       0.000   0.000
 1867.7889   2403256.4        4.73      1.00 R D         5.6     0.45    0.53     0.849       0.000   0.000
 1867.7889   2403256.4        4.57      1.00 R D         5.6     0.53    0.53     1.000       0.000   0.000
 1867.7890   2403256.4        5.32      1.00 D B         5.6    -0.06   -0.24     0.250       0.000   0.000
 1867.7915   2403257.3        1.11      1.00 R D         5.6     2.90    0.65     4.462       0.000   0.000
 1867.8465   2403277.4        4.69      1.00 D D         5.5    -0.34   -0.42     0.810       0.000   0.000
 1867.8465   2403277.4        1.55      1.00 D D         5.5    -1.66   -0.42     3.952       0.000   0.000
 1867.8466   2403277.5       -0.12      1.00 R B         5.5     2.53    0.45     5.622       0.000   0.000
 1867.8467   2403277.5        5.80      1.00 D D         5.5     0.09   -0.30    -0.300       0.000   0.000
 1867.8516   2403279.3        6.42      1.00 D D         5.5     0.40   -0.43    -0.930       0.000   0.000
 1867.8516   2403279.3        6.24      1.00 D D         5.5     0.33   -0.44    -0.750       0.000   0.000
 1867.8517   2403279.3      -11.42      1.00 R B         5.5     7.44    0.44    16.909       0.000   0.000
 1867.9421   2403312.4       11.44      1.00 D B         5.4     2.85   -0.47    -6.064   6   0.000   0.000
 1867.9481   2403314.5        5.27      1.00 R D         5.4     0.04    0.42     0.095       0.000   0.000
 1867.9564   2403317.6        9.68      1.00 D B         5.4     2.12   -0.49    -4.327       0.000   0.000
 1867.9565   2403317.6        5.99      1.00 R D         5.4    -0.29    0.46    -0.630       0.000   0.000
 1867.9885   2403329.3        4.12      1.00 D D         5.3    -0.36   -0.30     1.200       0.000   0.000
 1867.9885   2403329.3        4.06      1.00 D D         5.3    -0.49   -0.39     1.256       0.000   0.000
 1868.0134   2403338.4        5.26      1.00 D D         5.3    -0.01   -0.39     0.026       0.000   0.000
 1868.0925   2403367.3        5.36      1.00 D D         5.2     0.07   -0.42    -0.167       0.000   0.000
 1868.1042   2403371.5        2.72      1.00 R D         5.2     0.86    0.35     2.457       0.000   0.000
 1868.1125   2403374.6        8.85      1.00 D B         5.2     1.07   -0.29    -3.690       0.000   0.000
 1868.1126   2403374.6        8.97      1.00 R D         5.2    -1.18    0.31    -3.806       0.000   0.000
 1868.1126   2403374.6        8.97      1.00 R D         5.2    -1.18    0.31    -3.806       0.000   0.000
 1868.1544   2403389.9        5.14      1.00 D D         5.1     0.01   -0.48    -0.021   2   0.000   0.000
 1868.1585   2403391.4        5.79      1.00 D D         5.1     0.19   -0.28    -0.679       0.000   0.000
 1868.1586   2403391.4      -12.07      1.00 R B         5.1     5.84    0.34    17.176       0.000   0.000
 1868.1635   2403393.2        2.38      1.00 D D         5.1    -0.90   -0.33     2.727       0.000   0.000
 1868.1635   2403393.2        2.10      1.00 D D         5.1    -1.02   -0.34     3.000       0.000   0.000
 1868.1636   2403393.3      -14.14      1.00 R B         5.1     5.58    0.29    19.241       0.000   0.000
 1868.1636   2403393.3      -13.93      1.00 R B         5.1     6.28    0.33    19.030       0.000   0.000
 1868.1636   2403393.3        8.55      1.00 D D         5.1     1.00   -0.29    -3.448       0.000   0.000
 1868.1636   2403393.3        7.85      1.00 D D         5.1     0.85   -0.31    -2.742       0.000   0.000
 1868.1637   2403393.3        3.62      1.00 D D         5.1    -0.55   -0.37     1.486       0.000   0.000
 1868.1637   2403393.3        3.84      1.00 D D         5.1    -0.52   -0.41     1.268       0.000   0.000
 1868.1637   2403393.3        4.55      1.00 D D         5.1    -0.24   -0.43     0.558       0.000   0.000
 1868.1637   2403393.3        4.24      1.00 D D         5.1    -0.37   -0.43     0.860       0.000   0.000
 1868.1637   2403393.3        5.33      1.00 D D         5.1     0.10   -0.45    -0.222       0.000   0.000
 1868.1637   2403393.3        4.97      1.00 D D         5.1    -0.06   -0.45     0.133       0.000   0.000
 1868.1637   2403393.3        5.10      1.00 D D         5.1     0.00   -0.43     0.000       0.000   0.000
 1868.1637   2403393.3        5.10      1.00 D D         5.1     0.00   -0.43     0.000       0.000   0.000
 1868.1637   2403393.3        4.57      1.00 D D         5.1    -0.22   -0.41     0.537       0.000   0.000
 1868.1637   2403393.3        4.27      1.00 D D         5.1    -0.34   -0.41     0.829       0.000   0.000
 1868.1638   2403393.3       -3.28      1.00 R B         5.1     2.60    0.31     8.387       0.000   0.000
 1868.1638   2403393.3       -3.77      1.00 R B         5.1     2.75    0.31     8.871       0.000   0.000
 1868.1638   2403393.3        5.05      1.00 D D         5.1    -0.02   -0.39     0.051       0.000   0.000
 1868.1638   2403393.3        4.95      1.00 D D         5.1    -0.06   -0.39     0.154       0.000   0.000
 1868.1638   2403393.3        4.95      1.00 D D         5.1    -0.06   -0.39     0.154       0.000   0.000
 1868.1638   2403393.3        4.74      1.00 D D         5.1    -0.14   -0.39     0.359       0.000   0.000
 1868.1638   2403393.3        4.81      1.00 D D         5.1    -0.08   -0.27     0.296       0.000   0.000
 1868.1638   2403393.3        6.37      1.00 R B         5.1    -0.52    0.41    -1.268       0.000   0.000
 1868.1638   2403393.3        2.54      1.00 R B         5.1     1.13    0.44     2.568       0.000   0.000
 1868.1638   2403393.3        0.61      1.00 R B         5.1     2.02    0.45     4.489       0.000   0.000
 1868.1638   2403393.3        5.47      1.00 D D         5.1     0.12   -0.33    -0.364       0.000   0.000
 1868.1638   2403393.3        5.25      1.00 D D         5.1     0.05   -0.33    -0.152       0.000   0.000
 1868.1638   2403393.3        5.30      1.00 D D         5.1     0.05   -0.26    -0.192       0.000   0.000
 1868.1638   2403393.3        5.10      1.00 D D         5.1     0.00   -0.26     0.000       0.000   0.000
 1868.1638   2403393.3        5.32      1.00 D D         5.1     0.05   -0.23    -0.217       0.000   0.000
 1868.1638   2403393.3        5.15      1.00 D D         5.1     0.01   -0.24    -0.042       0.000   0.000
 1868.1638   2403393.3        5.15      1.00 D D         5.1     0.01   -0.24    -0.042       0.000   0.000
 1868.1639   2403393.3        5.69      1.00 D D         5.1     0.20   -0.34    -0.588       0.000   0.000
 1868.1639   2403393.3        5.10      1.00 D D         5.1     0.00   -0.34     0.000       0.000   0.000
 1868.1639   2403393.4        3.23      1.00 D D         5.1    -0.58   -0.31     1.871       0.000   0.000
 1868.1639   2403393.4        2.97      1.00 D D         5.1    -0.66   -0.31     2.129       0.000   0.000
 1868.1639   2403393.4        4.28      1.00 D D         5.1    -0.33   -0.40     0.825       0.000   0.000
 1868.1639   2403393.4        3.78      1.00 D D         5.1    -0.53   -0.40     1.325       0.000   0.000
 1868.1639   2403393.4        0.06      1.00 R B         5.1     1.16    0.23     5.043       0.000   0.000
 1868.1639   2403393.4       -9.92      1.00 R B         5.1     6.31    0.42    15.024       0.000   0.000
 1868.1641   2403393.5        5.63      1.00 D D         5.1     0.20   -0.38    -0.526       0.000   0.000
 1868.1641   2403393.5        5.63      1.00 D D         5.1     0.20   -0.38    -0.526       0.000   0.000
 1868.1641   2403393.5        5.63      1.00 D D         5.1     0.20   -0.38    -0.526       0.000   0.000
 1868.1641   2403393.5        5.63      1.00 D D         5.1     0.20   -0.38    -0.526       0.000   0.000
 1868.1641   2403393.5        5.63      1.00 D D         5.1     0.20   -0.38    -0.526       0.000   0.000
 1868.1641   2403393.5        5.63      1.00 D D         5.1     0.20   -0.38    -0.526       0.000   0.000
 1868.1642   2403393.5        6.16      1.00 R B         5.1    -0.39    0.37    -1.054       0.000   0.000
 1868.1642   2403393.5        5.15      1.00 R B         5.1    -0.02    0.39    -0.051       0.000   0.000
 1868.1642   2403393.5        5.15      1.00 R B         5.1    -0.02    0.39    -0.051       0.000   0.000
 1868.1642   2403393.5        5.15      1.00 R B         5.1    -0.02    0.39    -0.051       0.000   0.000
 1868.1642   2403393.5        4.13      1.00 R B         5.1     0.37    0.38     0.974       0.000   0.000
 1868.1642   2403393.5        3.18      1.00 R B         5.1     0.75    0.39     1.923       0.000   0.000
 1868.1784   2403398.7        4.81      1.00 D D         5.1    -0.14   -0.51     0.275       0.000   0.000
 1868.1784   2403398.7        4.31      1.00 D D         5.1    -0.39   -0.50     0.780       0.000   0.000
 1868.1804   2403399.4        4.84      1.00 D D         5.1    -0.11   -0.45     0.244       0.000   0.000
 1868.1804   2403399.4        4.84      1.00 D D         5.1    -0.11   -0.45     0.244       0.000   0.000
 1868.2379   2403420.4        5.13      1.00 D D         5.0     0.06   -0.51    -0.118       0.000   0.000
 1868.2379   2403420.4        4.44      1.00 D D         5.0    -0.30   -0.52     0.577   1   0.000   0.000
 1868.2379   2403420.4        5.11      1.00 D D         5.0     0.05   -0.51    -0.098       0.000   0.000
 1868.2379   2403420.4        4.79      1.00 D D         5.0    -0.11   -0.50     0.220       0.000   0.000
 1868.2379   2403420.4        5.32      1.00 D D         5.0     0.13   -0.43    -0.302       0.000   0.000
 1868.2379   2403420.4        5.01      1.00 D D         5.0     0.00   -0.43     0.000       0.000   0.000
 1868.2379   2403420.4        5.01      1.00 D D         5.0     0.00   -0.43     0.000       0.000   0.000
 1868.2379   2403420.4        5.01      1.00 D D         5.0     0.00   -0.43     0.000       0.000   0.000
 1868.2379   2403420.4        4.71      1.00 D D         5.0    -0.13   -0.43     0.302       0.000   0.000
 1868.2380   2403420.4        1.76      1.00 R B         5.0     1.69    0.52     3.250       0.000   0.000
 1868.2380   2403420.4       -0.68      1.00 R B         5.0     3.02    0.53     5.698   1   0.000   0.000
 1868.2380   2403420.4        6.08      1.00 R B         5.0    -0.61    0.57    -1.070       0.000   0.000
 1868.2380   2403420.4        3.18      1.00 R B         5.0     0.79    0.43     1.837       0.000   0.000
 1868.2380   2403420.4       -0.94      1.00 R B         5.0     2.92    0.49     5.959       0.000   0.000
 1868.2380   2403420.4       -1.13      1.00 R B         5.0     3.01    0.49     6.143       0.000   0.000
 1868.2380   2403420.4       -2.94      1.00 R B         5.0     3.50    0.44     7.955       0.000   0.000
 1868.2380   2403420.4       -3.44      1.00 R B         5.0     3.72    0.44     8.455       0.000   0.000
 1868.2433   2403422.4        4.17      1.00 D D         5.0    -0.36   -0.43     0.837       0.000   0.000
 1868.2568   2403427.3        5.08      1.00 D D         5.0     0.03   -0.33    -0.091       0.000   0.000
 1868.2713   2403432.6      -16.48      1.00 R D         5.0     4.29    0.20    21.450       0.000   0.000
 1868.3231   2403451.5        5.64      1.00 D D         4.9     0.16   -0.22    -0.727   2   0.000   0.000
 1868.3392   2403457.4        5.49      1.00 D D         4.9     0.25   -0.42    -0.595       0.000   0.000
 1868.3392   2403457.4        5.75      1.00 D D         4.9     0.37   -0.43    -0.860       0.000   0.000
 1868.3392   2403457.4        3.82      1.00 D D         4.9    -0.45   -0.42     1.071       0.000   0.000
 1868.3393   2403457.4       -2.29      1.00 R B         4.9     3.09    0.43     7.186       0.000   0.000
 1868.3393   2403457.4       -8.82      1.00 R B         4.9     5.76    0.42    13.714   8   0.000   0.000
 1868.3880   2403475.2        5.49      1.00 D D         4.8     0.23   -0.35    -0.657       0.000   0.000
 1868.4023   2403480.4        4.61      1.00 D D         4.8    -0.12   -0.58     0.207       0.000   0.000
 1868.4023   2403480.4        4.85      1.00 D D         4.8     0.02   -0.55    -0.036       0.000   0.000
 1868.4024   2403480.5        4.94      1.00 D D         4.8     0.05   -0.41    -0.122       0.000   0.000
 1868.4024   2403480.5        4.94      1.00 D D         4.8     0.05   -0.41    -0.122       0.000   0.000
 1868.4794   2403508.6       -1.35      1.00 D D         4.7    -2.61   -0.43     6.070       0.000   0.000
 1868.4869   2403511.4        3.84      1.00 D D         4.7    -0.28   -0.32     0.875       0.000   0.000
 1868.4869   2403511.4        3.84      1.00 D D         4.7    -0.28   -0.32     0.875       0.000   0.000
 1868.4869   2403511.4        3.78      1.00 D D         4.7    -0.31   -0.33     0.939       0.000   0.000
 1868.4985   2403515.6        5.20      1.00 D D         4.7     0.12   -0.24    -0.500   3   0.000   0.000
 1868.5148   2403521.5       12.46      1.00 D B         4.7     2.49   -0.32    -7.781       0.000   0.000
 1868.5148   2403521.5        6.65      1.00 D B         4.7     0.61   -0.31    -1.968       0.000   0.000
 1868.5150   2403521.6        4.75      1.00 R D         4.7    -0.02    0.30    -0.067       0.000   0.000
 1868.5150   2403521.6        4.75      1.00 R D         4.7    -0.02    0.30    -0.067       0.000   0.000
 1868.5177   2403522.6        8.68      1.00 D B         4.7     1.20   -0.30    -4.000       0.000   0.000
 1868.5177   2403522.6        3.75      1.00 D B         4.7    -0.27   -0.29     0.931       0.000   0.000
 1868.5179   2403522.7        4.08      1.00 R D         4.7     0.19    0.32     0.594       0.000   0.000
 1868.5179   2403522.7        4.08      1.00 R D         4.7     0.19    0.32     0.594       0.000   0.000
 1868.5383   2403530.1        3.33      1.00 D B         4.7    -0.73   -0.55     1.327       0.000   0.000
 1868.5383   2403530.1        1.99      1.00 D B         4.7    -1.44   -0.54     2.667       0.000   0.000
 1868.6056   2403554.7        4.83      1.00 D B         4.6     0.08   -0.31    -0.258       0.000   0.000
 1868.6376   2403566.4        4.09      1.00 D D         4.5    -0.22   -0.50     0.440       0.000   0.000
 1868.6376   2403566.4        4.09      1.00 D D         4.5    -0.22   -0.50     0.440       0.000   0.000
 1868.6376   2403566.4        4.09      1.00 D D         4.5    -0.22   -0.50     0.440       0.000   0.000
 1868.6766   2403580.6       13.12      1.00 D B         4.5     3.28   -0.38    -8.632       0.000   0.000
 1868.6819   2403582.6       10.87      1.00 D B         4.5     1.98   -0.31    -6.387       0.000   0.000
 1868.6819   2403582.6        4.37      1.00 R D         4.5     0.04    0.37     0.108       0.000   0.000
 1868.6819   2403582.6        4.27      1.00 R D         4.5     0.08    0.37     0.216       0.000   0.000
 1868.6820   2403582.6        4.52      1.00 R D         4.5    -0.01    0.29    -0.034       0.000   0.000
 1868.6843   2403583.4        4.34      1.00 D B         4.5    -0.06   -0.42     0.143       0.000   0.000
 1868.6871   2403584.5        6.68      1.00 D B         4.5     1.17   -0.53    -2.208       0.000   0.000
 1868.6871   2403584.5        9.00      1.00 D B         4.5     2.49   -0.55    -4.527       0.000   0.000
 1868.6871   2403584.5        7.69      1.00 D B         4.5     1.64   -0.51    -3.216       0.000   0.000
 1868.6871   2403584.5        6.24      1.00 D B         4.5     0.88   -0.50    -1.760       0.000   0.000
 1868.6871   2403584.5        5.96      1.00 D B         4.5     0.74   -0.50    -1.480       0.000   0.000
 1868.6872   2403584.5        1.41      1.00 D B         4.5    -1.50   -0.49     3.061       0.000   0.000
 1868.6872   2403584.5        2.80      1.00 R D         4.5     0.72    0.43     1.674       0.000   0.000
 1868.6872   2403584.5        1.99      1.00 R D         4.5     1.07    0.43     2.488       0.000   0.000
 1868.6873   2403584.5        3.87      1.00 R D         4.5     0.29    0.48     0.604       0.000   0.000
 1868.6873   2403584.5        3.87      1.00 R D         4.5     0.29    0.48     0.604       0.000   0.000
 1868.6873   2403584.5        3.16      1.00 D B         4.5    -0.66   -0.50     1.320       0.000   0.000
 1868.6873   2403584.5        3.16      1.00 D B         4.5    -0.66   -0.50     1.320       0.000   0.000
 1868.6873   2403584.5        2.01      1.00 D B         4.5    -1.21   -0.49     2.469       0.000   0.000
 1868.6873   2403584.5        8.22      1.00 D B         4.5     1.76   -0.47    -3.745   3   0.000   0.000
 1868.6873   2403584.5        7.22      1.00 D B         4.5     1.29   -0.47    -2.745   2   0.000   0.000
 1868.6873   2403584.5        5.71      1.00 D B         4.5     0.58   -0.47    -1.234   3   0.000   0.000
 1868.6873   2403584.5        4.86      1.00 D B         4.5     0.17   -0.44    -0.386       0.000   0.000
 1868.6873   2403584.5        1.92      1.00 D B         4.5    -1.10   -0.43     2.558       0.000   0.000
 1868.6873   2403584.5        9.10      1.00 D B         4.5     2.22   -0.48    -4.625       0.000   0.000
 1868.6873   2403584.5        5.43      1.00 D B         4.5     0.46   -0.48    -0.958   3   0.000   0.000
 1868.6873   2403584.5        4.89      1.00 D B         4.5     0.20   -0.48    -0.417   1   0.000   0.000
 1868.6873   2403584.5        5.54      1.00 D B         4.5     0.50   -0.47    -1.064       0.000   0.000
 1868.6873   2403584.5        3.94      1.00 D B         4.5    -0.22   -0.41     0.537       0.000   0.000
 1868.6873   2403584.5        4.68      1.00 D B         4.5     0.09   -0.45    -0.200       0.000   0.000
 1868.6873   2403584.5        4.10      1.00 R D         4.5     0.13    0.35     0.371       0.000   0.000
 1868.6874   2403584.6       -6.02      1.00 R D         4.5     3.57    0.34    10.500       0.000   0.000
 1868.6874   2403584.6        0.37      1.00 R D         4.5     1.89    0.46     4.109       0.000   0.000
 1868.6874   2403584.6        6.72      1.00 R D         4.5    -0.92    0.41    -2.244       0.000   0.000
 1868.6874   2403584.6        5.65      1.00 R D         4.5    -0.48    0.41    -1.171       0.000   0.000
 1868.6874   2403584.6        9.89      1.00 D B         4.5     1.30   -0.24    -5.417       0.000   0.000
 1868.6874   2403584.6        4.89      1.00 R D         4.5    -0.19    0.46    -0.413       0.000   0.000
 1868.6874   2403584.6        3.39      1.00 R D         4.5     0.50    0.46     1.087       0.000   0.000
 1868.6874   2403584.6        7.63      1.00 R D         4.5    -1.23    0.39    -3.154       0.000   0.000
 1868.6874   2403584.6        7.63      1.00 R D         4.5    -1.23    0.39    -3.154   2   0.000   0.000
 1868.6874   2403584.6        5.00      1.00 R D         4.5    -0.23    0.44    -0.523   1   0.000   0.000
 1868.6874   2403584.6        5.00      1.00 R D         4.5    -0.23    0.44    -0.523   1   0.000   0.000
 1868.6874   2403584.6        5.40      1.00 R D         4.5    -0.38    0.41    -0.927       0.000   0.000
 1868.6874   2403584.6        3.79      1.00 R D         4.5     0.30    0.44     0.682       0.000   0.000
 1868.6874   2403584.6       11.12      1.00 D B         4.5     1.66   -0.25    -6.640       0.000   0.000
 1868.6874   2403584.6        9.02      1.00 D B         4.5     1.59   -0.35    -4.543   2   0.000   0.000
 1868.6874   2403584.6        8.74      1.00 D B         4.5     1.45   -0.34    -4.265   2   0.000   0.000
 1868.6874   2403584.6        8.21      1.00 D B         4.5     1.27   -0.34    -3.735   2   0.000   0.000
 1868.6874   2403584.6        6.93      1.00 D B         4.5     0.91   -0.37    -2.459       0.000   0.000
 1868.6874   2403584.6        6.68      1.00 D B         4.5     0.75   -0.34    -2.206       0.000   0.000
 1868.6875   2403584.6        7.41      1.00 R D         4.5    -0.94    0.32    -2.937       0.000   0.000
 1868.6875   2403584.6        5.17      1.00 R D         4.5    -0.16    0.23    -0.696       0.000   0.000
 1868.6875   2403584.6        4.43      1.00 R D         4.5     0.01    0.24     0.042       0.000   0.000
 1868.6875   2403584.6        9.33      1.00 R D         4.5    -1.65    0.34    -4.853       0.000   0.000
 1868.6875   2403584.6        8.24      1.00 R D         4.5    -0.79    0.21    -3.762       0.000   0.000
 1868.6875   2403584.6        3.90      1.00 R D         4.5     0.15    0.26     0.577       0.000   0.000
 1868.6876   2403584.6       10.70      1.00 R D         4.5    -2.24    0.36    -6.222       0.000   0.000
 1868.6876   2403584.6        5.51      1.00 R D         4.5    -0.26    0.25    -1.040       0.000   0.000
 1868.6876   2403584.6        4.72      1.00 R D         4.5    -0.07    0.29    -0.241       0.000   0.000
 1868.6877   2403584.7        4.05      1.00 R D         4.5     0.17    0.40     0.425       0.000   0.000
 1868.6877   2403584.7        3.71      1.00 R D         4.5     0.16    0.21     0.762       0.000   0.000
 1868.6878   2403584.7        4.69      1.00 D B         4.5     0.06   -0.28    -0.214       0.000   0.000
 1868.6878   2403584.7        4.58      1.00 D B         4.5     0.03   -0.28    -0.107       0.000   0.000
 1868.6878   2403584.7        4.65      1.00 D B         4.5     0.05   -0.29    -0.172   1   0.000   0.000
 1868.6878   2403584.7        4.23      1.00 D B         4.5    -0.07   -0.29     0.241   1   0.000   0.000
 1868.6878   2403584.7        4.23      1.00 D B         4.5    -0.07   -0.29     0.241   1   0.000   0.000
 1868.6878   2403584.7        5.82      1.00 D B         4.5     0.35   -0.26    -1.346   1   0.000   0.000
 1868.6878   2403584.7        5.71      1.00 D B         4.5     0.32   -0.26    -1.231   1   0.000   0.000
 1868.6878   2403584.7        4.94      1.00 D B         4.5     0.15   -0.32    -0.469       0.000   0.000
 1868.6879   2403584.8        4.34      1.00 R D         4.5     0.04    0.30     0.133       0.000   0.000
 1868.6879   2403584.8        5.01      1.00 R D         4.5    -0.15    0.28    -0.536       0.000   0.000
 1868.6879   2403584.8        6.23      1.00 R D         4.5    -0.51    0.29    -1.759   1   0.000   0.000
 1868.6879   2403584.8        4.85      1.00 R D         4.5    -0.12    0.32    -0.375   2   0.000   0.000
 1868.6902   2403585.6       11.37      1.00 D B         4.5     2.69   -0.39    -6.897       0.000   0.000
 1868.6902   2403585.6        8.95      1.00 D B         4.5     1.79   -0.40    -4.475       0.000   0.000
 1868.6903   2403585.6        3.96      1.00 R D         4.5     0.17    0.33     0.515       0.000   0.000
 1868.6903   2403585.6        3.76      1.00 R D         4.5     0.22    0.31     0.710       0.000   0.000
 1868.8043   2403627.3      -19.10      1.00 R B         4.3     8.67    0.37    23.432       0.000   0.000
 1868.9877   2403694.3        2.52      1.00 D D         4.1    -0.70   -0.44     1.591   5   0.000   0.000
 1868.9878   2403694.3      -19.28      1.00 R B         4.1     9.59    0.41    23.390       0.000   0.000
 1868.9935   2403696.4        9.63      1.00 D B         4.1     2.32   -0.42    -5.524   5   0.000   0.000
 1868.9965   2403697.5       18.54      1.00 D B         4.1     7.65   -0.53   -14.434   5   0.000   0.000
 1868.9967   2403697.5        0.98      1.00 R D         4.1     1.22    0.39     3.128       0.000   0.000
 1869.0615   2403721.2        2.74      1.00 D D         4.0    -0.48   -0.37     1.297       0.000   0.000
 1869.0615   2403721.2        8.55      1.00 D B         4.0     1.40   -0.31    -4.516       0.000   0.000
 1869.0615   2403721.2        7.97      1.00 D B         4.0     1.14   -0.29    -3.931       0.000   0.000
 1869.0616   2403721.2       -8.68      1.00 R B         4.0     4.45    0.35    12.714       0.000   0.000
 1869.0616   2403721.2      -15.80      1.00 R B         4.0     8.53    0.43    19.837       0.000   0.000
 1869.0616   2403721.2        3.99      1.00 D D         4.0    -0.02   -0.44     0.045       0.000   0.000
 1869.0616   2403721.2        4.88      1.00 D B         4.0     0.32   -0.38    -0.842       0.000   0.000
 1869.0616   2403721.2        3.88      1.00 D B         4.0    -0.06   -0.38     0.158       0.000   0.000
 1869.0618   2403721.3        2.54      1.00 D D         4.0    -0.63   -0.42     1.500       0.000   0.000
 1869.0619   2403721.4        3.99      1.00 D D         4.0    -0.02   -0.43     0.047       0.000   0.000
 1869.0619   2403721.4        4.42      1.00 D D         4.0     0.16   -0.42    -0.381       0.000   0.000
 1869.0620   2403721.4        5.29      1.00 D B         4.0     0.50   -0.40    -1.250       0.000   0.000
 1869.0620   2403721.4        4.70      1.00 D B         4.0     0.26   -0.39    -0.667       0.000   0.000
 1869.0621   2403721.4       25.81      1.00 R B         4.0    -9.36    0.43   -21.767       0.000   0.000
 1869.0643   2403722.2        1.61      1.00 D D         4.0    -0.97   -0.40     2.425       0.000   0.000
 1869.0646   2403722.3        5.04      1.00 D D         4.0     0.33   -0.33    -1.000       0.000   0.000
 1869.0646   2403722.3        2.52      1.00 D D         4.0    -0.44   -0.29     1.517       0.000   0.000
 1869.0646   2403722.3        4.34      1.00 D D         4.0     0.09   -0.30    -0.300       0.000   0.000
 1869.0647   2403722.4        2.27      1.00 D D         4.0    -0.67   -0.38     1.763       0.000   0.000
 1869.0647   2403722.4        4.71      1.00 D D         4.0     0.27   -0.40    -0.675       0.000   0.000
 1869.0647   2403722.4        4.40      1.00 D D         4.0     0.15   -0.41    -0.366       0.000   0.000
 1869.0647   2403722.4       -1.60      1.00 R B         4.0     1.41    0.25     5.640       0.000   0.000
 1869.0647   2403722.4        1.97      1.00 R B         4.0     0.66    0.32     2.062       0.000   0.000
 1869.0648   2403722.4       -6.89      1.00 R B         4.0     4.59    0.42    10.929       0.000   0.000
 1869.0770   2403726.9        2.46      1.00 D D         4.0    -0.75   -0.48     1.562   3   0.000   0.000
 1869.0771   2403726.9        3.48      1.00 R B         4.0     0.28    0.52     0.538   3   0.000   0.000
 1869.1252   2403744.5        4.34      1.00 D D         4.0     0.14   -0.38    -0.368   3   0.000   0.000
 1869.1254   2403744.6        5.23      1.00 D D         4.0     0.49   -0.39    -1.256       0.000   0.000
 1869.1255   2403744.6        2.79      1.00 D D         4.0    -0.58   -0.49     1.184   4   0.000   0.000
 1869.1291   2403745.9        7.44      1.00 D D         4.0     1.32   -0.38    -3.474   1   0.000   0.000
 1869.1359   2403748.4        1.46      1.00 D D         4.0    -0.65   -0.26     2.500       0.000   0.000
 1869.1361   2403748.5        3.49      1.00 D D         4.0    -0.18   -0.38     0.474   2   0.000   0.000
 1869.1362   2403748.5       -2.73      1.00 R B         4.0     2.88    0.43     6.698   3   0.000   0.000
 1869.1366   2403748.6        3.66      1.00 D D         4.0    -0.14   -0.46     0.304       0.000   0.000
 1869.1470   2403752.4        0.60      1.00 D D         4.0    -1.44   -0.43     3.349       0.000   0.000
 1869.1470   2403752.4        1.95      1.00 D D         4.0    -0.82   -0.41     2.000       0.000   0.000
 1869.1470   2403752.4       13.69      1.00 D D         4.0     4.38   -0.45    -9.733       0.000   0.000
 1869.1483   2403752.9        5.48      1.00 D D         4.0     0.52   -0.34    -1.529   1   0.000   0.000
 1869.1498   2403753.4        2.23      1.00 D D         4.0    -0.67   -0.39     1.718       0.000   0.000
 1869.1499   2403753.5       -6.44      1.00 R B         4.0     4.26    0.41    10.390       0.000   0.000
 1869.1520   2403754.3        3.78      1.00 D D         3.9    -0.09   -0.54     0.167   2   0.000   0.000
 1869.1522   2403754.3      -20.40      1.00 R B         3.9    11.93    0.49    24.347       0.000   0.000
 1869.2208   2403779.4        2.55      1.00 D D         3.9    -0.57   -0.43     1.326       0.000   0.000
 1869.2208   2403779.4        4.24      1.00 D D         3.9     0.15   -0.42    -0.357       0.000   0.000
 1869.2209   2403779.4       -3.31      1.00 R B         3.9     3.09    0.43     7.186       0.000   0.000
 1869.2209   2403779.4      -14.08      1.00 R B         3.9     8.26    0.46    17.957   8   0.000   0.000
 1869.2235   2403780.4        3.33      1.00 D D         3.9    -0.18   -0.33     0.545       0.000   0.000
 1869.2235   2403780.4        2.53      1.00 D D         3.9    -0.43   -0.32     1.344       0.000   0.000
 1869.2236   2403780.4       -4.46      1.00 R B         3.9     2.25    0.27     8.333       0.000   0.000
 1869.2236   2403780.4       -8.09      1.00 R B         3.9     3.23    0.27    11.963       0.000   0.000
 1869.2890   2403804.3        0.85      1.00 D D         3.8    -0.86   -0.29     2.966       0.000   0.000
 1869.2890   2403804.3        3.76      1.00 D D         3.8    -0.02   -0.41     0.049       0.000   0.000
 1869.2890   2403804.3        3.10      1.00 D D         3.8    -0.27   -0.38     0.711       0.000   0.000
 1869.2891   2403804.3        2.62      1.00 D D         3.8    -0.38   -0.32     1.188       0.000   0.000
 1869.2891   2403804.3      -17.63      1.00 R B         3.8     8.79    0.41    21.439       0.000   0.000
 1869.2892   2403804.4      -11.44      1.00 R B         3.8     3.66    0.24    15.250       0.000   0.000
 1869.3769   2403836.4        3.77      1.00 D D         3.7     0.02   -0.40    -0.050       0.000   0.000
 1869.3769   2403836.4        4.33      1.00 D D         3.7     0.22   -0.36    -0.611       0.000   0.000
 1869.3769   2403836.4        4.06      1.00 D D         3.7     0.12   -0.36    -0.333       0.000   0.000
 1869.3769   2403836.4        2.15      1.00 D D         3.7    -0.33   -0.21     1.571       0.000   0.000
 1869.3769   2403836.4        3.64      1.00 D D         3.7    -0.02   -0.24     0.083   1   0.000   0.000
 1869.3769   2403836.4        4.18      1.00 R B         3.7    -0.11    0.24    -0.458   2   0.000   0.000
 1869.3770   2403836.4        4.24      1.00 R B         3.7    -0.16    0.31    -0.516       0.000   0.000
 1869.3770   2403836.4        5.28      1.00 R B         3.7    -0.39    0.25    -1.560   2   0.000   0.000
 1869.3956   2403843.2       10.14      1.00 D B         3.7     2.83   -0.44    -6.432       0.000   0.000
 1869.3956   2403843.2        4.86      1.00 D B         3.7     0.52   -0.45    -1.156       0.000   0.000
 1869.4619   2403867.5        3.07      1.00 D D         3.6    -0.13   -0.23     0.565   2   0.000   0.000
 1869.4619   2403867.5        2.36      1.00 D D         3.6    -0.41   -0.32     1.281       0.000   0.000
 1869.4756   2403872.5       10.95      1.00 D B         3.6     2.49   -0.34    -7.324   6   0.000   0.000
 1869.5437   2403897.3        4.97      1.00 D D         3.6     0.58   -0.41    -1.415   4   0.000   0.000
 1869.5524   2403900.5        7.75      1.00 D D         3.5     1.64   -0.39    -4.205       0.000   0.000
 1869.5854   2403912.5        4.38      1.00 R D         3.5    -0.44    0.51    -0.863       0.000   0.000
 1869.5854   2403912.6        4.07      1.00 R D         3.5    -0.31    0.56    -0.554       0.000   0.000
 1869.5854   2403912.6        3.84      1.00 R D         3.5    -0.18    0.56    -0.321   2   0.000   0.000
 1869.5854   2403912.6        5.62      1.00 D B         3.5    -1.16    0.55    -2.109       0.000   0.000
 1869.6319   2403929.6        3.98      1.00 D D         3.5     0.22   -0.43    -0.512       0.000   0.000
 1869.6595   2403939.6        4.82      1.00 D B         3.4     0.47   -0.34    -1.382       0.000   0.000
 1869.6595   2403939.6        3.53      1.00 D B         3.4     0.03   -0.34    -0.088       0.000   0.000
 1869.6597   2403939.7        3.86      1.00 R D         3.4    -0.14    0.33    -0.424       0.000   0.000
 1869.6597   2403939.7        3.29      1.00 R D         3.4     0.05    0.33     0.152       0.000   0.000
 1869.6597   2403939.7       15.79      1.00 D B         3.4     3.58   -0.29   -12.345   6   0.000   0.000
 1869.7762   2403982.3        9.87      1.00 R B         3.3    -2.16    0.33    -6.545       0.000   0.000
 1869.8014   2403991.5       13.78      1.00 D B         3.3     3.04   -0.29   -10.483       0.000   0.000
 1869.8016   2403991.5        2.83      1.00 R D         3.3     0.15    0.32     0.469       0.000   0.000
 1869.8584   2404012.3        6.78      1.00 D D         3.2     0.85   -0.24    -3.542       0.000   0.000
 1869.8779   2404019.4        2.16      1.00 D D         3.2    -0.33   -0.31     1.065       0.000   0.000
 1869.8779   2404019.4        2.13      1.00 D D         3.2    -0.34   -0.31     1.097       0.000   0.000
 1869.8779   2404019.4        4.17      1.00 D D         3.2     0.36   -0.38    -0.947       0.000   0.000
 1869.8780   2404019.5      -10.09      1.00 R B         3.2     4.26    0.32    13.312       0.000   0.000
 1869.8781   2404019.5      -17.36      1.00 R B         3.2     7.82    0.38    20.579       0.000   0.000
 1869.9349   2404040.2       11.20      1.00 D D         3.2     2.33   -0.29    -8.034       0.000   0.000
 1869.9349   2404040.2        2.87      1.00 D D         3.2    -0.11   -0.37     0.297       0.000   0.000
 1869.9351   2404040.3       -5.47      1.00 R B         3.2     3.11    0.36     8.639       0.000   0.000
 1869.9351   2404040.3       -6.73      1.00 R B         3.2     3.76    0.38     9.895       0.000   0.000
 1869.9518   2404046.4       -0.20      1.00 D D         3.1    -0.67   -0.20     3.350       0.000   0.000
 1869.9518   2404046.4        0.10      1.00 D D         3.1    -0.67   -0.22     3.045       0.000   0.000
 1869.9519   2404046.4        3.36      1.00 R B         3.1    -0.05    0.24    -0.208       0.000   0.000
 1870.0124   2404068.5        2.96      1.00 D D         3.1    -0.05   -0.38     0.132       0.000   0.000
 1870.1025   2404101.4        2.67      1.00 D D         3.0    -0.11   -0.33     0.333       0.000   0.000
 1870.1106   2404104.4       -2.24      1.00 D D         3.0    -1.10   -0.21     5.238       0.000   0.000
 1870.1106   2404104.4        3.27      1.00 D D         3.0     0.06   -0.22    -0.273       0.000   0.000
 1870.1106   2404104.4        4.86      1.00 D D         3.0     0.41   -0.22    -1.864       0.000   0.000
 1870.1106   2404104.4        4.38      1.00 D D         3.0     0.29   -0.21    -1.381       0.000   0.000
 1870.1121   2404104.9        3.85      1.00 D D         3.0     0.28   -0.33    -0.848   1   0.000   0.000
 1870.1212   2404108.3       -5.40      1.00 D D         3.0    -4.28   -0.51     8.392       0.000   0.000
 1870.1441   2404116.6        4.54      1.00 D B         3.0     0.36   -0.23    -1.565       0.000   0.000
 1870.1442   2404116.7        3.01      1.00 R D         3.0    -0.01    0.23    -0.043       0.000   0.000
 1870.1442   2404116.7        2.35      1.00 R D         3.0     0.15    0.24     0.625       0.000   0.000
 1870.1871   2404132.3        2.42      1.00 D D         2.9    -0.18   -0.35     0.514       0.000   0.000
 1870.1871   2404132.3        2.27      1.00 D D         2.9    -0.23   -0.35     0.657       0.000   0.000
 1870.1872   2404132.4        1.91      1.00 R B         2.9     0.39    0.38     1.026       0.000   0.000
 1870.1880   2404132.7       -9.42      1.00 D D         2.9    -2.47   -0.20    12.350   2   0.000   0.000
 1870.1880   2404132.7        3.70      1.00 R B         2.9    -0.17    0.22    -0.773   3   0.000   0.000
 1870.2064   2404139.4      -20.63      1.00 R D         2.9     5.18    0.22    23.545       0.000   0.000
 1870.2231   2404145.5       10.43      1.00 D B         2.9     2.11   -0.28    -7.536   5   0.000   0.000
 1870.2231   2404145.5       11.97      1.00 D B         2.9     3.81   -0.42    -9.071       0.000   0.000
 1870.2231   2404145.5        2.96      1.00 R D         2.9    -0.02    0.33    -0.061       0.000   0.000
 1870.2232   2404145.5        2.29      1.00 R D         2.9     0.23    0.38     0.605       0.000   0.000
 1870.3654   2404197.5        2.66      1.00 D D         2.8    -0.04   -0.37     0.108       0.000   0.000
 1870.3709   2404199.5        2.87      1.00 R D         2.8    -0.05    0.49    -0.102       0.000   0.000
 1870.4560   2404230.5       21.95      1.00 D B         2.7     6.55   -0.34   -19.265       0.000   0.000
 1870.6255   2404292.5        1.88      1.00 R D         2.5     0.29    0.44     0.659       0.000   0.000
 1870.6313   2404294.6        2.75      1.00 R D         2.5    -0.08    0.36    -0.222       0.000   0.000
 1870.6806   2404312.6        7.76      1.00 D D         2.5     1.37   -0.26    -5.269   2   0.000   0.000
 1870.6807   2404312.6        5.64      1.00 R B         2.5    -0.82    0.26    -3.154   4   0.000   0.000
 1870.6829   2404313.4        1.40      1.00 D D         2.5    -0.37   -0.34     1.088   8   0.000   0.000
 1870.6830   2404313.5       -3.91      1.00 R B         2.5     2.24    0.35     6.400       0.000   0.000
 1870.7076   2404322.5        2.18      1.00 R D         2.5     0.14    0.50     0.280   3   0.000   0.000
 1870.7399   2404334.3        0.99      1.00 D D         2.4    -0.55   -0.38     1.447       0.000   0.000
 1870.7400   2404334.3      -15.98      1.00 R B         2.4     6.26    0.34    18.412       0.000   0.000
 1870.7482   2404337.3        2.54      1.00 D D         2.4     0.04   -0.34    -0.118       0.000   0.000
 1870.7730   2404346.3        3.37      1.00 D B         2.4     0.32   -0.33    -0.970       0.000   0.000
 1870.7731   2404346.4        2.66      1.00 R D         2.4    -0.07    0.27    -0.259       0.000   0.000
 1870.7849   2404350.7        1.92      1.00 D B         2.4    -0.17   -0.36     0.472       0.000   0.000
 1870.7851   2404350.7        3.42      1.00 R D         2.4    -0.38    0.37    -1.027       0.000   0.000
 1870.8555   2404376.5        8.97      1.00 D B         2.3     1.86   -0.28    -6.643   1   0.000   0.000
 1870.8556   2404376.5        5.66      1.00 R D         2.3    -0.90    0.27    -3.333   1   0.000   0.000
 1870.9117   2404397.0        2.67      1.00 D D         2.3     0.17   -0.44    -0.386       0.000   0.000
 1870.9866   2404424.3        2.33      1.00 D D         2.2     0.06   -0.49    -0.122       0.000   0.000
 1870.9866   2404424.3        1.69      1.00 D D         2.2    -0.25   -0.48     0.521       0.000   0.000
 1870.9867   2404424.4        1.69      1.00 D D         2.2    -0.12   -0.23     0.522   8   0.000   0.000
 1871.0850   2404460.3        2.08      1.00 D D         2.1    -0.01   -0.32     0.031       0.000   0.000
 1871.0850   2404460.3        1.02      1.00 D D         2.1    -0.35   -0.32     1.094       0.000   0.000
 1871.0852   2404460.4       -9.76      1.00 R B         2.1     3.68    0.31    11.871       0.000   0.000
 1871.1599   2404487.7        2.38      1.00 D D         2.0     0.12   -0.35    -0.343   2   0.000   0.000
 1871.1676   2404490.5        1.80      1.00 D D         2.0    -0.09   -0.38     0.237       0.000   0.000
 1871.1676   2404490.5        1.27      1.00 D D         2.0    -0.23   -0.30     0.767       0.000   0.000
 1871.1680   2404490.6        1.80      1.00 D D         2.0    -0.12   -0.52     0.231       0.000   0.000
 1871.1680   2404490.6        1.34      1.00 D D         2.0    -0.36   -0.52     0.692   5   0.000   0.000
 1871.2360   2404515.5       -0.20      1.00 R B         2.0     0.78    0.36     2.167       0.000   0.000
 1871.3398   2404553.4        1.27      1.00 R D         1.9     0.30    0.51     0.588       0.000   0.000
 1871.4084   2404578.4        3.45      1.00 D D         1.8     0.53   -0.32    -1.656   1   0.000   0.000
 1871.4085   2404578.4       -4.97      1.00 R B         1.8     2.50    0.37     6.757   1   0.000   0.000
 1871.4900   2404608.2        0.96      1.00 D D         1.7    -0.33   -0.44     0.750   8   0.000   0.000
 1871.4901   2404608.3      -23.40      1.00 R B         1.7     8.79    0.35    25.114       0.000   0.000
 1871.4909   2404608.5        2.57      1.00 D D         1.7     0.38   -0.44    -0.864       0.000   0.000
 1871.4909   2404608.5        1.07      1.00 D D         1.7    -0.28   -0.44     0.636   3   0.000   0.000
 1871.4909   2404608.5        2.78      1.00 D D         1.7     0.44   -0.41    -1.073       0.000   0.000
 1871.4909   2404608.5        2.45      1.00 D D         1.7     0.29   -0.39    -0.744   2   0.000   0.000
 1871.6832   2404678.8        1.70      1.00 R D         1.5    -0.08    0.43    -0.186   2   0.000   0.000
 1871.7209   2404692.6        1.66      1.00 D D         1.5     0.07   -0.39    -0.179   2   0.000   0.000
 1871.7238   2404693.6       -2.16      1.00 D D         1.5    -1.31   -0.36     3.639       0.000   0.000
 1871.7238   2404693.6       -2.15      1.00 D D         1.5    -1.34   -0.37     3.622   2   0.000   0.000
 1871.7238   2404693.6       13.68      1.00 D D         1.5     2.44   -0.20   -12.200   2   0.000   0.000
 1871.7288   2404695.4        0.73      1.00 D D         1.5    -0.34   -0.46     0.739       0.000   0.000
 1871.7372   2404698.5        2.62      1.00 D D         1.5     0.44   -0.38    -1.158   4   0.000   0.000
 1871.7374   2404698.6       -2.68      1.00 R B         1.5     1.49    0.36     4.139   4   0.000   0.000
 1871.7375   2404698.6        0.94      1.00 D D         1.5    -0.21   -0.40     0.525   4   0.000   0.000
 1871.7375   2404698.6        0.07      1.00 D D         1.5    -0.57   -0.41     1.390       0.000   0.000
 1871.7376   2404698.7       -4.11      1.00 R B         1.5     2.06    0.37     5.568   4   0.000   0.000
 1871.7545   2404704.8        4.72      1.00 D B         1.4     1.08   -0.33    -3.273       0.000   0.000
 1871.7545   2404704.8       -9.64      1.00 D B         1.4    -3.77   -0.34    11.088   4   0.000   0.000
 1871.7546   2404704.9       -0.78      1.00 R D         1.4     0.69    0.31     2.226       0.000   0.000
 1871.8030   2404722.5        1.14      1.00 D D         1.4    -0.10   -0.39     0.256       0.000   0.000
 1871.8080   2404724.4        2.69      1.00 D D         1.4     0.26   -0.20    -1.300       0.000   0.000
 1871.8080   2404724.4        2.07      1.00 D D         1.4     0.17   -0.25    -0.680   2   0.000   0.000
 1871.8080   2404724.4        1.35      1.00 D D         1.4    -0.01   -0.27     0.037       0.000   0.000
 1871.8081   2404724.4        1.64      1.00 D D         1.4     0.10   -0.41    -0.244       0.000   0.000
 1871.8081   2404724.4        1.18      1.00 D D         1.4    -0.09   -0.42     0.214       0.000   0.000
 1871.8081   2404724.4        0.63      1.00 D D         1.4    -0.32   -0.42     0.762       0.000   0.000
 1871.8081   2404724.4        0.61      1.00 D D         1.4    -0.33   -0.42     0.786       0.000   0.000
 1871.8081   2404724.4        0.49      1.00 D D         1.4    -0.38   -0.42     0.905       0.000   0.000
 1871.8082   2404724.5       -4.43      1.00 R B         1.4     2.56    0.44     5.818       0.000   0.000
 1871.8082   2404724.5      -12.13      1.00 R B         1.4     5.95    0.44    13.523       0.000   0.000
 1871.8082   2404724.5      -11.52      1.00 R B         1.4     5.68    0.44    12.909       0.000   0.000
 1871.8196   2404728.6        2.70      1.00 D D         1.4     0.41   -0.31    -1.323   3   0.000   0.000
 1871.8197   2404728.6       -5.93      1.00 R B         1.4     2.12    0.29     7.310   4   0.000   0.000
 1871.8705   2404747.2        1.15      1.00 D D         1.3    -0.09   -0.51     0.176       0.000   0.000
 1871.8735   2404748.3       -0.28      1.00 D D         1.3    -0.77   -0.48     1.604       0.000   0.000
 1871.8790   2404750.3       -0.09      1.00 D D         1.3    -0.41   -0.29     1.414   1   0.000   0.000
 1871.8790   2404750.3        1.36      1.00 D D         1.3     0.01   -0.29    -0.034       0.000   0.000
 1871.8790   2404750.3        2.13      1.00 D D         1.3     0.29   -0.36    -0.806       0.000   0.000
 1871.8790   2404750.3        1.69      1.00 D D         1.3     0.14   -0.38    -0.368       0.000   0.000
 1871.8790   2404750.3        0.99      1.00 D D         1.3    -0.13   -0.39     0.333       0.000   0.000
 1871.8791   2404750.3       -2.54      1.00 R B         1.3     1.43    0.37     3.865       0.000   0.000
 1871.9040   2404759.4       23.49      1.00 D B         1.3     7.99   -0.36   -22.194       0.000   0.000
 1871.9041   2404759.5       -7.89      1.00 R D         1.3     3.49    0.38     9.184       0.000   0.000
 1871.9158   2404763.8       -4.91      1.00 D B         1.3    -2.29   -0.37     6.189       0.000   0.000
 1871.9160   2404763.8      -10.47      1.00 R D         1.3     4.70    0.40    11.750       0.000   0.000
 1871.9617   2404780.5        3.52      1.00 D D         1.2     0.89   -0.39    -2.282   2   0.000   0.000
 1871.9672   2404782.5        1.27      1.00 D D         1.2     0.01   -0.26    -0.038   2   0.000   0.000
 1871.9672   2404782.5        0.71      1.00 D D         1.2    -0.14   -0.27     0.519       0.000   0.000
 1872.0596   2404816.3       -0.30      1.00 D D         1.2    -0.42   -0.29     1.448       0.000   0.000
 1872.1151   2404836.5        2.71      1.00 D D         1.1     0.64   -0.40    -1.600   4   0.000   0.000
 1872.1151   2404836.5        1.08      1.00 D D         1.1    -0.01   -0.41     0.024       0.000   0.000
 1872.1396   2404845.5        2.85      1.00 D D         1.1     0.37   -0.21    -1.762   3   0.000   0.000
 1872.1398   2404845.6        2.28      1.00 D D         1.1     0.31   -0.26    -1.192       0.000   0.000
 1872.1399   2404845.6        0.85      1.00 R B         1.1     0.09    0.38     0.237   3   0.000   0.000
 1872.2112   2404871.6       18.14      1.00 D D         1.0     4.62   -0.27   -17.111   5   0.000   0.000
 1872.2816   2404897.3      -16.16      1.00 R B         1.0     6.51    0.38    17.132       0.000   0.000
 1872.2952   2404902.3        1.80      1.00 D D         1.0     0.30   -0.36    -0.833       0.000   0.000
 1872.2952   2404902.3        1.57      1.00 D D         1.0     0.23   -0.38    -0.605       0.000   0.000
 1872.2954   2404902.4       -8.06      1.00 R B         1.0     3.52    0.39     9.026       0.000   0.000
 1872.2955   2404902.4        1.17      1.00 D D         1.0     0.06   -0.29    -0.207       0.000   0.000
 1872.3159   2404909.9        0.31      1.00 R D         0.9     0.28    0.44     0.636   3   0.000   0.000
 1872.3747   2404931.4       -1.34      1.00 D D         0.9    -0.85   -0.38     2.237       0.000   0.000
 1872.3747   2404931.4       -1.34      1.00 D D         0.9    -0.85   -0.38     2.237       0.000   0.000
 1872.3802   2404933.4        0.60      1.00 D D         0.9    -0.12   -0.41     0.293       0.000   0.000
 1872.3802   2404933.4        0.23      1.00 D D         0.9    -0.28   -0.42     0.667       0.000   0.000
 1872.3803   2404933.4        0.63      1.00 D D         0.9    -0.10   -0.38     0.263       0.000   0.000
 1872.3803   2404933.4       -0.08      1.00 D D         0.9    -0.41   -0.42     0.976       0.000   0.000
 1872.3804   2404933.4       -0.83      1.00 D D         0.9    -0.69   -0.40     1.725       0.000   0.000
 1872.3885   2404936.4       11.17      1.00 D D         0.9     4.73   -0.46   -10.283       0.000   0.000
 1872.3885   2404936.4        6.89      1.00 D D         0.9     2.64   -0.44    -6.000       0.000   0.000
 1872.3885   2404936.4       10.85      1.00 D D         0.9     4.78   -0.48    -9.958       0.000   0.000
 1872.3887   2404936.5       -9.87      1.00 R B         0.9     4.95    0.46    10.761       0.000   0.000
 1872.3887   2404936.5      -11.33      1.00 R B         0.9     5.50    0.45    12.222       0.000   0.000
 1872.5391   2404991.4       -0.59      1.00 D D         0.8    -0.60   -0.44     1.364   6   0.000   0.000
 1872.5562   2404997.7        0.71      1.00 R D         0.8     0.02    0.48     0.042   3   0.000   0.000
 1872.5562   2404997.7        3.67      1.00 D B         0.8     1.05   -0.36    -2.917   5   0.000   0.000
 1872.6130   2405018.4       -2.38      1.00 D D         0.7    -1.33   -0.43     3.093       0.000   0.000
 1872.6210   2405021.3       -0.77      1.00 D D         0.7    -0.59   -0.40     1.475       0.000   0.000
 1872.6211   2405021.3        0.49      1.00 D D         0.7    -0.08   -0.37     0.216       0.000   0.000
 1872.6211   2405021.3       -0.19      1.00 D D         0.7    -0.35   -0.39     0.897       0.000   0.000
 1872.6211   2405021.4       -0.99      1.00 R B         0.7     0.66    0.39     1.692       0.000   0.000
 1872.6212   2405021.4      -18.32      1.00 R B         0.7     7.42    0.39    19.026       0.000   0.000
 1872.7063   2405052.5       -9.72      1.00 D D         0.6    -4.66   -0.45    10.356       0.000   0.000
 1872.7063   2405052.5        0.50      1.00 D D         0.6    -0.06   -0.43     0.140       0.000   0.000
 1872.7065   2405052.5       -9.73      1.00 D D         0.6    -5.18   -0.50    10.360       0.000   0.000
 1872.7066   2405052.6      -17.87      1.00 R B         0.6     9.81    0.53    18.509       0.000   0.000
 1872.7066   2405052.6       -4.25      1.00 D D         0.6     2.49    0.51     4.882       0.000   0.000
 1872.7235   2405058.8        4.72      1.00 D B         0.6     1.19   -0.29    -4.103   2   0.000   0.000
 1872.7236   2405058.8        1.69      1.00 R D         0.6    -0.32    0.30    -1.067   1   0.000   0.000
 1872.7237   2405058.8        3.77      1.00 D B         0.6     1.07   -0.34    -3.147   2   0.000   0.000
 1872.7239   2405058.9       -1.59      1.00 R D         0.6     0.73    0.33     2.212   2   0.000   0.000
 1872.7311   2405061.5        0.21      1.00 D B         0.6    -0.19   -0.47     0.404       0.000   0.000
 1872.7312   2405061.6        1.90      1.00 R D         0.6    -0.58    0.45    -1.289       0.000   0.000
 1872.7312   2405061.6      -13.47      1.00 D B         0.6     6.34    0.45    14.089       0.000   0.000
 1872.7316   2405061.7       15.05      1.00 D B         0.6     6.35   -0.44   -14.432   3   0.000   0.000
 1872.7317   2405061.8       -0.13      1.00 R D         0.6     0.29    0.39     0.744   1   0.000   0.000
 1872.7774   2405078.4       -0.42      1.00 D D         0.6    -0.24   -0.24     1.000       0.000   0.000
 1872.7851   2405081.2        0.98      1.00 D D         0.6     0.21   -0.51    -0.412       0.000   0.000
 1872.7852   2405081.3      -23.07      1.00 R B         0.6    11.35    0.48    23.646       0.000   0.000
 1872.7886   2405082.5        1.90      1.00 D D         0.6     0.68   -0.51    -1.333   2   0.000   0.000
 1872.7891   2405082.7        6.02      1.00 D D         0.6     2.29   -0.42    -5.452   4   0.000   0.000
 1872.9385   2405137.3       -0.23      1.00 D D         0.4    -0.21   -0.31     0.677       0.000   0.000
 1872.9385   2405137.3       -4.10      1.00 D D         0.4    -1.32   -0.29     4.552       0.000   0.000
 1872.9386   2405137.3      -18.24      1.00 R B         0.4     5.98    0.32    18.688       0.000   0.000
 1873.0603   2405181.8        4.68      1.00 D B         0.4     1.21   -0.28    -4.321       0.000   0.000
 1873.0980   2405195.5        4.79      1.00 D D         0.3     1.07   -0.24    -4.458   3   0.000   0.000
 1873.1637   2405219.6       -0.17      1.00 D D         0.3    -0.24   -0.53     0.453       0.000   0.000
 1873.1750   2405223.7       -0.03      1.00 D D         0.3    -0.14   -0.46     0.304   4   0.000   0.000
 1873.1774   2405224.5       10.58      1.00 D D         0.3     3.09   -0.30   -10.300       0.000   0.000
 1873.2467   2405249.9        1.23      1.00 D D         0.2     0.33   -0.33    -1.000       0.000   0.000
 1873.2509   2405251.4       -2.00      1.00 D D         0.2    -1.00   -0.45     2.222       0.000   0.000
 1873.2509   2405251.4       -1.11      1.00 D D         0.2    -0.56   -0.42     1.333       0.000   0.000
 1873.2509   2405251.4       -0.69      1.00 D D         0.2    -0.42   -0.46     0.913       0.000   0.000
 1873.2509   2405251.4        0.36      1.00 D D         0.2     0.06   -0.44    -0.136       0.000   0.000
 1873.2509   2405251.4       -0.66      1.00 D D         0.2    -0.39   -0.44     0.886       0.000   0.000
 1873.3244   2405278.2        1.48      1.00 D D         0.2     0.34   -0.26    -1.308   5   0.000   0.000
 1873.3273   2405279.3        1.39      1.00 D D         0.2     0.55   -0.45    -1.222       0.000   0.000
 1873.3273   2405279.3        2.27      1.00 D D         0.2     1.11   -0.53    -2.094       0.000   0.000
 1873.3302   2405280.3        1.21      1.00 D D         0.2     0.48   -0.46    -1.043       0.000   0.000
 1873.3302   2405280.4        1.34      1.00 D D         0.2     0.61   -0.52    -1.173       0.000   0.000
 1873.3302   2405280.4        0.62      1.00 D D         0.2     0.17   -0.38    -0.447       0.000   0.000
 1873.3302   2405280.4        0.72      1.00 D D         0.2     0.29   -0.53    -0.547       0.000   0.000
 1873.3302   2405280.4        0.81      1.00 D D         0.2     0.35   -0.55    -0.636       0.000   0.000
 1873.3412   2405284.4        1.39      1.00 D D         0.2     0.54   -0.44    -1.227       0.000   0.000
 1873.3499   2405287.5       13.57      1.00 D D         0.2     4.83   -0.36   -13.417       0.000   0.000
 1873.3499   2405287.5        0.75      1.00 D D         0.2     0.25   -0.42    -0.595       0.000   0.000
 1873.3500   2405287.6        9.42      1.00 R B         0.2    -3.80    0.41    -9.268       0.000   0.000
 1873.3500   2405287.6       -2.61      1.00 R B         0.2     1.16    0.42     2.762       0.000   0.000
 1873.3573   2405290.2        9.71      1.00 D D         0.1     4.30   -0.45    -9.556       0.000   0.000
 1873.3573   2405290.3        1.13      1.00 D D         0.1     0.44   -0.45    -0.978       0.000   0.000
 1873.3574   2405290.3       -1.68      1.00 R B         0.1     0.75    0.41     1.829       0.000   0.000
 1873.3718   2405295.6        0.76      1.00 R D         0.1    -0.25    0.40    -0.625       0.000   0.000
 1873.4123   2405310.3       20.03      1.00 D D         0.1     7.77   -0.39   -19.923       0.000   0.000
[truncated: 12,655,333 more chars]
