# Supplementary material for: Measurement of the Earth's rotation: 720 BC to AD 2015
Source: Proc Math Phys Eng Sci. 2016 Dec;472(2196):20160404. doi: 10.1098/rspa.2016.0404 (PMC5247521; doi:10.1098/rspa.2016.0404)
Supplement: ASCII Data Text Files [file rspa20160404supp2.zip › Table-S01.txt]

-+- - - - - - - - - - - - - - - - - - - - - - - - - - - - - - - - - - - -
Table S01: Babylonian lunar eclipses
- - - - - - - - - - - - - - - - - - - - - - - - - - - - - - - - - - - - -
Table   Year    DT(s)  Degree    Weight
   01   -685    22500    +100      1
   01   -684    19100    + 20      6
   01   -666    17550    + 30?     0
   01   -665    21100    +  3     12
   01   -602    20300    + 50?     2
   01   -600    18000    + 95      1
   01   -598    14400    +105      1
   01   -593    21700    + 10     10
   01   -590    15600    + 40      3
   01   -587    15700    - 20      6
   01   -586    18850    - 35      3
   01   -579    19100    + 45      2
   01   -576    19200    +105      1
   01   -575    21050    - 40      3
   01   -572    18050    + 90      1
   01   -562    19400    +  6     11
   01   -561    16000    + 90      1
   01   -554    17800    + 55      1
   01   -554    17550    + 72      1
   01   -554    16900    +100      1
   01   -554    16100    +120      1
   01   -536    18800    - 14      8
   01   -525    19300    + 60      1
   01   -525    18400    + 78      1
   01   -500    14950    + 77      1
   01   -482    17300    - 10     10
   01   -464    15600    + 20      6
   01   -423    16700    + 50      2
   01   -423    17050    + 74      1
   01   -423    17050    +100      1
   01   -420    15400    + 19      6
   01   -409    22400    + 68      1
   01   -409    21600    + 95      1
   01   -409    19400    +128      1
   01   -408    15200    +  8     10
   01   -407    15250    + 15      8
   01   -406    15000    - 48      2
   01   -406    12500    - 27?     0
   01   -405    16500    - 14      8
   01   -396    15500    + 48      2
   01   -396    12900    + 75      1
   01   -377    16000    + 37      3
   01   -377    16200    + 52      2
   01   -377    15750    + 73      1
   01   -377    14950    + 92      1
   01   -370    12800    + 66      1
   01   -370    16100    + 30      4
   01   -370    15150    + 52      2
   01   -370    15500    + 72      1
   01   -370    14500    + 92      1
   01   -366    19600    - 56      1
   01   -363    14100    + 10     10
   01   -363    16400    - 40      3
   01   -363    15300    - 14      8
   01   -362    15800    - 41      3
   01   -362    15500    + 64      1
   01   -352    15950    - 47      2
   01   -352    14550    - 24      5
   01   -352    15250    -  6     11
   01   -316    15600    + 10     10
   01   -316    16650    + 44      2
   01   -316    16200    + 63      1
   01   -307    14150    - 10     10
   01   -239    14300    -  3     12
   01   -238     8850    + 80      1
   01   -238     8300    +100      1
   01   -238     7800    +120      1
   01   -225    17600    + 52      2
   01   -225    17550    + 69      1
   01   -225    19000    + 79      1
   01   -225    19400    + 94      1
   01   -214    14200    + 30      4
   01   -214    12900    + 51      2
   01   -214    14050    + 67      1
   01   -214    13300    + 86      1
   01   -211    21300    + 28      0
   01   -193    13600    - 12     10
   01   -189    10800    - 30      4
   01   -189    11300    - 10     10
   01   -188    10800    - 34      3
   01   -188    11350    - 18      6
   01   -162     9500    - 85      1
   01   -162     9650    - 75      1
   01   -162     9750    - 65      1
   01   -159    14100    + 48      2
   01   -153    12700    +  4     11
   01   -153    13200    + 27      5
   01   -153    13150    + 48      2
   01   -149    11100    - 32      4
   01   -149    11150    - 12     10
   01   -142    12600    +  7     11
   01   -142    11250    + 30      4
   01   -134    10700    - 65      1
   01   -134     7500    - 35      0
   01   -134    10350    -  5     11
   01   -133    11000    -  9     10
   01   -133    11600    + 32      4
   01   -128    11900    - 55      1
   01   -128    12000    - 34      4
   01   -128    12600    - 15      8
   01   -119    12500    + 66      1
   01   -119    11750    + 93      1
   01   -119    10950    +120      1
   01   -109    14600    + 25      5
   01   -108    12100    +  8     10
   01   -105    10500    + 66      1
   01   -105     8900    +126      1
   01   -105    12900    - 50      2
   01   -105    11850    - 29      4
   01   -105    12950    -  8     10
   01   -104    11750    - 26      5
   01   -104    12050    - 12     10
   01   - 95    13200    + 57      1
   01   - 80     8900    + 60      1
   01   - 79    11500    - 40      3
   01   - 79    10850    - 16      8
   01   - 79    12100    + 30      4
   01   - 72    12900    - 37      3
   01   - 72    12150    - 17      8
   01   - 66    10100    + 23      5
   01   - 65     9500    + 13      9
   01   - 65     9900    + 32      3
- - - - - - - - - - - - - - - - - - - - - - - - - - - - - - - - - - - - -
Notes:
     DT(s)  : Correction to the Earth's clock in seconds.
     Degree : Babylonian clock interval in degrees. 1 degree
              equals 4 minutes of time.  The observations that
              have a question mark after the degree.
              01   -666    17550    + 30?     0
              01   -602    20300    + 50?     2
              01   -406    12500    - 27?     0
     Weight : Weight assigned to observation.
- - - - - - - - - - - - - - - - - - - - - - - - - - - - - - - - - - - - -
This table of observations is from the paper "Measurement of the Earth's
Rotation: 720 BC to AD 2015", Stephenson, F.R., Morrison, L.V., and
Hohenkerk, C.Y., published by Royal Society Proceedings A and available
from their website at
http://rspa.royalsocietypublishing.org/lookup/doi/10.1098/rspa.2016.0404
-+- - - - - - - - - - - - - - - - - - - - - - - - - - - - - - - - - - - -
