# Supplementary material for: Measurement of the Earth's rotation: 720 BC to AD 2015
Source: Proc Math Phys Eng Sci. 2016 Dec;472(2196):20160404. doi: 10.1098/rspa.2016.0404 (PMC5247521; doi:10.1098/rspa.2016.0404)
Supplement: ASCII Data Text Files [file rspa20160404supp2.zip › Table-S02.txt]

-+- - - - - - - - - - - - - - - - - - - - - - - - - - - - - - - - - - - -
Table S02: Babylonian lunar eclipses, culmination of ziqpu star
- - - - - - - - - - - - - - - - - - - - - - - - - - - - - - - - - - - - -
Table   Year    DT(s)            Weight
   02   -225    15500              3
   02   -193    14000              3
   02   -189    10400              1
   02   -182    10100              3
   02   -177    13200              3
   02   -162    10400              3
   02   -159    12700              3
   02   -149    11400              3
   02   -142    12750              3
   02   -135    11800              3
   02   -134    11900              3
   02   -133    11500              3
   02   -128    11350              3
   02   -122    14000              3
   02   -119    11900              3
   02   -104    12000              3
   02   - 95    11600              3
   02   - 93     9800              3
   02   - 86    12000              3
   02   - 80    10350              3
   02   - 79    11300              3
- - - - - - - - - - - - - - - - - - - - - - - - - - - - - - - - - - - - -
Notes:
     DT(s)  : Correction to the Earth's clock in seconds.
     Weight : Weight assigned to observation.
- - - - - - - - - - - - - - - - - - - - - - - - - - - - - - - - - - - - -
This table of observations is from the paper "Measurement of the Earth's
Rotation: 720 BC to AD 2015", Stephenson, F.R., Morrison, L.V., and
Hohenkerk, C.Y., published by Royal Society Proceedings A and available
from their website at
http://rspa.royalsocietypublishing.org/lookup/doi/10.1098/rspa.2016.0404
-+- - - - - - - - - - - - - - - - - - - - - - - - - - - - - - - - - - - -
