# Supplementary material for: Measurement of the Earth's rotation: 720 BC to AD 2015
Source: Proc Math Phys Eng Sci. 2016 Dec;472(2196):20160404. doi: 10.1098/rspa.2016.0404 (PMC5247521; doi:10.1098/rspa.2016.0404)
Supplement: ASCII Data Text Files [file rspa20160404supp2.zip › Table-S03.txt]

-+- - - - - - - - - - - - - - - - - - - - - - - - - - - - - - - - -
Table S03: Babylonian solar eclipses
- - - - - - - - - - - - - - - - - - - - - - - - - - - - - - - - - -
Table   Year    DT(s)  Degree    Weight
   03   -356    15600     -76      1
   03   -321    14200     - 3     12
   03   -280    13300     + 6     11
   03   -280    12950     +20      6
   03   -253    11400     -56      1
   03   -253    11500     -44      2
   03   -253    11650     -33      4
   03   -248    13800     +90      1
   03   -189    12900     +30      4
   03   -189    13400     +45      2
   03   -189    14150     +60      1
   03   -169    12300     -20      6
   03   -169    12200     - 8     10
   03   -135    12600     +24      5
   03   -135    12100     +42      2
   03   -135    12300     +59      1
   03   -132    11500     -50      2
   03   -132    11700     -30      4
   03   -132    11700     -12     10
   03   - 88     9200     +45      2
   03   - 88    10100     +57      1
   03   - 88    10900     +69      1
   03   -  9     9900     -90      1
   03   -  9     9300     -67      1
   03   -  9     8100     -42      2
- - - - - - - - - - - - - - - - - - - - - - - - - - - - - - - - - - - - -
Notes:
     DT(s)  : Correction to the Earth's clock in seconds.
     Degree : Babylonian clock interval in degrees.
              1 degree equals 4 minutes of time.
     Weight : Weight assigned to observation.
- - - - - - - - - - - - - - - - - - - - - - - - - - - - - - - - - - - - -
This table of observations is from the paper "Measurement of the Earth's
Rotation: 720 BC to AD 2015", Stephenson, F.R., Morrison, L.V., and
Hohenkerk, C.Y., published by Royal Society Proceedings A and available
from their website at
http://rspa.royalsocietypublishing.org/lookup/doi/10.1098/rspa.2016.0404
-+- - - - - - - - - - - - - - - - - - - - - - - - - - - - - - - - - - - -
