# Supplementary material for: Measurement of the Earth's rotation: 720 BC to AD 2015
Source: Proc Math Phys Eng Sci. 2016 Dec;472(2196):20160404. doi: 10.1098/rspa.2016.0404 (PMC5247521; doi:10.1098/rspa.2016.0404)
Supplement: ASCII Data Text Files [file rspa20160404supp2.zip › Table-S04.txt]

-+- - - - - - - - - - - - - - - - - - - - - - - - - - - - - - - - - - - -
Table S04: Babylonian lunar eclipses in the Almagest
- - - - - - - - - - - - - - - - - - - - - - - - - - - - - - - - - - - - -
Table   Year  DT-L(s)  DT-U(s)    Note
   04   -382    15700   [21450]   Short duration - limits defined by
                                  first contact and Moon set eclipsed
                                  (see notes below).
- - - - - - - - - - - - - - - - - - - - - - - - - - - - - - - - - - - - -
   04   -719     ...     21670    First contact after moonrise.
   04   -381     ...     17850    First contact after sunset.
- - - - - - - - - - - - - - - - - - - - - - - - - - - - - - - - - - - - -
Discrete results from timing of contacts or maximal phase
- - - - - - - - - - - - - - - - - - - - - - - - - - - - - - - - - - - - -
Table   Year    DT(s)             Measurement                   Weight
   04   -720    21900   began 1.5 equal hours after moonrise      3
   04   -719    19050   max exactly at midnight                   1
   04   -620    17800   began 11 seasonal hours after sunset      1
   04   -522    19250   max 1 equal hour before midnight          1
   04   -501    18950   max 6 and 1/3 equal hours after sunset    1
   04   -490    13850   max 0.5 seasonal hour before midnight     1
   04   -382    17800   began 0.5 seasonal hour before sunrise    3
   04   -381    16400   began 0.5 seasonal hour after sunset      3
   04   -381    16050   began 2.5 seasonal hours before midnight  1
- - - - - - - - - - - - - - - - - - - - - - - - - - - - - - - - - - - - -
Notes:
     DT(s)  : Correction to the Earth's clock in seconds.
     DT-L(s): DT Lower bound limit, seconds
     DT-U(s): DT Upper bound limit, seconds
              Short duration - limits defined by first contact
              and Moon set eclipsed.
     [     ]: Uncritical limit (see section 3e)
      ...   : redundant limit (see section 3e)
 Measurement: Comment on how the observations was timed.
- - - - - - - - - - - - - - - - - - - - - - - - - - - - - - - - - - - - -
This table of observations is from the paper "Measurement of the Earth's
Rotation: 720 BC to AD 2015", Stephenson, F.R., Morrison, L.V., and
Hohenkerk, C.Y., published by Royal Society Proceedings A and available
from their website at
http://rspa.royalsocietypublishing.org/lookup/doi/10.1098/rspa.2016.0404
-+- - - - - - - - - - - - - - - - - - - - - - - - - - - - - - - - - - - -
