# Supplementary material for: Measurement of the Earth's rotation: 720 BC to AD 2015
Source: Proc Math Phys Eng Sci. 2016 Dec;472(2196):20160404. doi: 10.1098/rspa.2016.0404 (PMC5247521; doi:10.1098/rspa.2016.0404)
Supplement: ASCII Data Text Files [file rspa20160404supp2.zip › Table-S05.txt]

-+- - - - - - - - - - - - - - - - - - - - - - - - - - - - - - - - - - - -
Table S05: Chinese timed lunar eclipses
- - - - - - - - - - - - - - - - - - - - - - - - - - - - - - - - - - - - -
Table   Year    DT(s)            Weight
   05    434     1750              0
   05    434     2800              0
   05    437     7400              1
   05    437     6000              1
   05    437     6550              1
   05    440     6200              1
   05    440     8100              1
   05    543     4600              1
   05    585     5900              1
   05    585     5600              1
   05    585     7100              1
   05    592     5850              1
   05    593     4700              1
   05    595     5400              1
   05    595     4000              1
   05    595     3500              1
   05    596     4200              1
   05    596     4800              1
   05    948     4450              0
   05   1052     2100              2
   05   1063     3150              2
   05   1069     2650              2
   05   1069     1700              2
   05   1069      750              2
   05   1071      450              2
   05   1071      300              2
   05   1071      900              2
   05   1073     1000              2
   05   1073     1400              2
   05   1073      750              2
   05   1074     1600              2
   05   1074      500              2
   05   1078      300              2
   05   1078      700              2
   05   1081     1350              2
   05   1082     1650              2
   05   1082     1150              2
   05   1082     1200              2
   05   1085      150              2
   05   1085      250              2
   05   1088      650              2
   05   1088      150              2
   05   1089     1100              2
   05   1092      700              2
   05   1099     1150              2
   05   1099     1050              2
   05   1099      600              2
   05   1099      250              2
   05   1106      200              2
   05   1106      950              2
   05   1168        0              2
   05   1168      100              2
   05   1270     -400              2
   05   1270      400              2
   05   1270      700              2
   05   1272      700              2
   05   1272      100              2
   05   1272      100              2
   05   1277      450              2
   05   1277     - 50              2
   05   1277      900              2
   05   1277      200              2
   05   1279      450              2
   05   1279     -150              2
   05   1279     -400              2
   05   1279      700              2
   05   1279      900              2
   05   1279      500              2
   05   1280     1100              2
- - - - - - - - - - - - - - - - - - - - - - - - - - - - - - - - - - - - -
Notes:
     DT(s)  : Correction to the Earth's clock in seconds.
     Weight : Weight assigned to observation.
- - - - - - - - - - - - - - - - - - - - - - - - - - - - - - - - - - - - -
This table of observations is from the paper "Measurement of the Earth's
Rotation: 720 BC to AD 2015", Stephenson, F.R., Morrison, L.V., and
Hohenkerk, C.Y., published by Royal Society Proceedings A and available
from their website at
http://rspa.royalsocietypublishing.org/lookup/doi/10.1098/rspa.2016.0404
-+- - - - - - - - - - - - - - - - - - - - - - - - - - - - - - - - - - - -
