# Supplementary material for: Measurement of the Earth's rotation: 720 BC to AD 2015
Source: Proc Math Phys Eng Sci. 2016 Dec;472(2196):20160404. doi: 10.1098/rspa.2016.0404 (PMC5247521; doi:10.1098/rspa.2016.0404)
Supplement: ASCII Data Text Files [file rspa20160404supp2.zip › Table-S06.txt]

-+- - - - - - - - - - - - - - - - - - - - - - - - - - - - - - - - - - - -
Table S06: Chinese timed solar eclipses
- - - - - - - - - - - - - - - - - - - - - - - - - - - - - - - - - - - - -
Table   Year    DT(s)            Weight
   06    586     3700              1
   06    586     6700              1
   06    586     4900              1
   06    594     6300              1
   06    680     2450              1
   06    691     1000              0
   06    702     2350              1
   06    761     2300              1
   06    761     3600              1
   06    761     2650              1
   06    937     2100              2
   06   1040     2850              2
   06   1046     2100              2
   06   1052     2900              2
   06   1053     2450              2
   06   1054     1900              2
   06   1059     2400              2
   06   1066     1650              2
   06   1068     1600              2
   06   1068     1200              2
   06   1068      850              2
   06   1069      500              2
   06   1080        0              2
   06   1094     1200              2
   06   1094     2650              2
   06   1107     1050              2
   06   1107     1700              2
   06   1107     1150              2
   06   1173      650              2
   06   1173     1950              2
   06   1173     1400              2
   06   1183      800              2
   06   1195      850              2
   06   1202      700              2
   06   1202     1500              2
   06   1216      400              2
   06   1243      350              2
   06   1245     1350              2
   06   1260      350              2
   06   1277      300              2
   06   1277      500              2
   06   1277      600              2
- - - - - - - - - - - - - - - - - - - - - - - - - - - - - - - - - - - - -
Notes:
     DT(s)  : Correction to the Earth's clock in seconds.
     Weight : Weight assigned to observation.
- - - - - - - - - - - - - - - - - - - - - - - - - - - - - - - - - - - - -
This table of observations is from the paper "Measurement of the Earth's
Rotation: 720 BC to AD 2015", Stephenson, F.R., Morrison, L.V., and
Hohenkerk, C.Y., published by Royal Society Proceedings A and available
from their website at
http://rspa.royalsocietypublishing.org/lookup/doi/10.1098/rspa.2016.0404
-+- - - - - - - - - - - - - - - - - - - - - - - - - - - - - - - - - - - -
