# Supplementary material for: Measurement of the Earth's rotation: 720 BC to AD 2015
Source: Proc Math Phys Eng Sci. 2016 Dec;472(2196):20160404. doi: 10.1098/rspa.2016.0404 (PMC5247521; doi:10.1098/rspa.2016.0404)
Supplement: ASCII Data Text Files [file rspa20160404supp2.zip › Table-S08.txt]

-+- - - - - - - - - - - - - - - - - - - - - - - - - - - - - - - - - - - -
Table S08: Arab timed solar eclipses
- - - - - - - - - - - - - - - - - - - - - - - - - - - - - - - - - - - - -
Table   Year    DT(s)            Weight
   08    829      850              0
   08    829     2250              4
   08    866     2200              4
   08    866     2500              4
   08    866     2450              4
   08    891     1650              4
   08    901     1700              4
   08    901     1550              4
   08    923     1900              4
   08    923     1600              4
   08    928     1800              4
   08    977     1800              4
   08    977     2000              4
   08    978     1250              4
   08    978     2000              4
   08    979     1450              4
   08    985     1500              4
   08    985      750              4
   08    993     2000              4
   08    993     1400              4
   08   1004     1450              4
   08   1004     1150              4
- - - - - - - - - - - - - - - - - - - - - - - - - - - - - - - - - - - - -
Notes:
     DT(s)  : Correction to the Earth's clock in seconds.
     Weight : Weight assigned to observation.
- - - - - - - - - - - - - - - - - - - - - - - - - - - - - - - - - - - - -
This table of observations is from the paper "Measurement of the Earth's
Rotation: 720 BC to AD 2015", Stephenson, F.R., Morrison, L.V., and
Hohenkerk, C.Y., published by Royal Society Proceedings A and available
from their website at
http://rspa.royalsocietypublishing.org/lookup/doi/10.1098/rspa.2016.0404
-+- - - - - - - - - - - - - - - - - - - - - - - - - - - - - - - - - - - -
