# Supplementary material for: Measurement of the Earth's rotation: 720 BC to AD 2015
Source: Proc Math Phys Eng Sci. 2016 Dec;472(2196):20160404. doi: 10.1098/rspa.2016.0404 (PMC5247521; doi:10.1098/rspa.2016.0404)
Supplement: ASCII Data Text Files [file rspa20160404supp2.zip › Table-S09.txt]

-+- - - - - - - - - - - - - - - - - - - - - - - - - - - - - - - - - - - -
Table S09: Arab timed lunar eclipses
- - - - - - - - - - - - - - - - - - - - - - - - - - - - - - - - - - - - -
Table   Year    DT(s)            Weight
   09    854     3150              1
   09    854     2500              1
   09    854     1300              1
   09    856     2300              1
   09    883      900              1
   09    901      400              1
   09    923     1200              1
   09    923     2000              1
   09    925     2700              1
   09    925     2300              1
   09    927     2900              1
   09    933     2350              1
   09    979     1500              1
   09    979     1900              1
   09    979     1300              1
   09    980     2100              1
   09    981     2000              1
   09    981     2350              1
   09    981     1500              1
   09    983     1200              1
   09    986      800              1
   09    990     3500              1
   09   1001      450              1
   09   1002     1750              1
   09   1002     1950              1
   09   1003     1450              1
   09   1003      650              1
   09   1004     2600              1
   09   1019     1900              1
   09   1019     1700              1
   09   1019     1750              1
   09   1019     1550              1
- - - - - - - - - - - - - - - - - - - - - - - - - - - - - - - - - - - - -
Notes:
     DT(s)  : Correction to the Earth's clock in seconds.
     Weight : Weight assigned to observation.
- - - - - - - - - - - - - - - - - - - - - - - - - - - - - - - - - - - - -
This table of observations is from the paper "Measurement of the Earth's
Rotation: 720 BC to AD 2015", Stephenson, F.R., Morrison, L.V., and
Hohenkerk, C.Y., published by Royal Society Proceedings A and available
from their website at
http://rspa.royalsocietypublishing.org/lookup/doi/10.1098/rspa.2016.0404
-+- - - - - - - - - - - - - - - - - - - - - - - - - - - - - - - - - - - -
