# Supplementary material for: Measurement of the Earth's rotation: 720 BC to AD 2015
Source: Proc Math Phys Eng Sci. 2016 Dec;472(2196):20160404. doi: 10.1098/rspa.2016.0404 (PMC5247521; doi:10.1098/rspa.2016.0404)
Supplement: ASCII Data Text Files [file rspa20160404supp2.zip › Table-S10.txt]

-+- - - - - - - - - - - - - - - - - - - - - - - - - - - - - - - - - - - -
Table S10: Untimed total and annular solar eclipses
- - - - - - - - - - - - - - - - - - - - - - - - - - - - - - - - - - - - -
Table   Year  DT-U(s)   DT-L(s)   Region
   10   -708    21100    20160    China
   10   -600    21900    21120    China
   10   -548    21640    16160    China
   10   -309    17160    13300    Greek
   10   -180    12700    11780    China
   10   -135    12140    11220    Babylon
   10   -  9    10720     8640    Babylon
   10     71     9440     9830    Greek
   10    454     7900     6120    China
   10    761     3260     1700    China
   10    840     6800     1940    Europe
   10    873     3740     1820    Arab
   10    912     2580      840    Arab
   10    968     2620     1560    Europe
   10    975     4480     1160    Japan
   10   1061     2140      800    Arab
   10   1124     2700      980    Europe
   10   1133     1160      520    Europe
   10   1147     1160      280    Europe
   10   1176     1600      600    Arab
   10   1178     1900      780    Europe
   10   1185    10500    -2100    Europe
   10   1221      960    -9600     China
   10   1239     1420    - 500    Europe
   10   1241     1380      620    Europe
   10   1267      800    - 900    Europe
   10   1275     1280    - 740    China
   10   1292     1820    -  60    China
   10   1406      740      160    Europe
   10   1415      680    - 800    Europe
   10   1431      680    - 200    Europe
   10   1485      780    -5500    Europe
   10   1560      210    - 480    Europe
   10   1567      165      145    Europe
- - - - - - - - - - - - - - - - - - - - - - - - - - - - - - - - - - - - -
Notes:
     DT(s)  : Correction to the Earth's clock in seconds.
     DT-U(s): DT Upper bound limit, seconds
     DT-L(s): DT Lower bound limit, seconds
              Upper/lower bound limits on DT depend on the
              eclipse phenomena.
     Region : Where the eclipse was observed.
- - - - - - - - - - - - - - - - - - - - - - - - - - - - - - - - - - - - -
This table of observations is from the paper "Measurement of the Earth's
Rotation: 720 BC to AD 2015", Stephenson, F.R., Morrison, L.V., and
Hohenkerk, C.Y., published by Royal Society Proceedings A and available
from their website at
http://rspa.royalsocietypublishing.org/lookup/doi/10.1098/rspa.2016.0404
-+- - - - - - - - - - - - - - - - - - - - - - - - - - - - - - - - - - - -
