# Supplementary material for: Measurement of the Earth's rotation: 720 BC to AD 2015
Source: Proc Math Phys Eng Sci. 2016 Dec;472(2196):20160404. doi: 10.1098/rspa.2016.0404 (PMC5247521; doi:10.1098/rspa.2016.0404)
Supplement: ASCII Data Text Files [file rspa20160404supp2.zip › Table-S14.txt]

-+- - - - - - - - - - - - - - - - - - - - - - - - - - - - - - - - - - - -
Table S14: Untimed lunar eclipses: estimates of degree of obscuration at rising or setting
- - - - - - - - - - - - - - - - - - - - - - - - - - - - - - - - - - - - -
Table   Year    DT(s)             Region
   14   -536    18150             Babylon
   14   -363    15250             Babylon
   14   -352    14500             Babylon
   14   -189    12200             Babylon
   14   - 98    12800             Babylon
- - - - - - - - - - - - - - - - - - - - - - - - - - - - - - - - - - - - -
Notes:
     DT(s)  : Correction to the Earth's clock in seconds.
     Weight : Weight assigned to observation.
- - - - - - - - - - - - - - - - - - - - - - - - - - - - - - - - - - - - -
This table of observations is from the paper "Measurement of the Earth's
Rotation: 720 BC to AD 2015", Stephenson, F.R., Morrison, L.V., and
Hohenkerk, C.Y., published by Royal Society Proceedings A and available
from their website at
http://rspa.royalsocietypublishing.org/lookup/doi/10.1098/rspa.2016.0404
-+- - - - - - - - - - - - - - - - - - - - - - - - - - - - - - - - - - - -
