# Supplementary material for: Measurement of the Earth's rotation: 720 BC to AD 2015
Source: Proc Math Phys Eng Sci. 2016 Dec;472(2196):20160404. doi: 10.1098/rspa.2016.0404 (PMC5247521; doi:10.1098/rspa.2016.0404)
Supplement: ASCII Data Text Files [file rspa20160404supp2.zip › Table-S15.txt]

-+- - - - - - - - - - - - - - - - - - - - - - - - - - - - - - - - - - - -
Table S15: The Polynomial Coefficients for DT -720.0 to 2016.0
- - - - - - - - - - - - - - - - - - - - - - - - - - - - - - - - - - - - -
Row         Years                  Polynomial Coefficients
  i      K_i    K_{i+1}        a_0         a_1         a_2         a_3
- - - - - - - - - - - - - - - - - - - - - - - - - - - - - - - - - - - - -
  1    -720.0     400.0   20550.593  -21268.478   11863.418   -4541.129
  2     400.0    1000.0    6604.404   -5981.266    -505.093    1349.609
  3    1000.0    1500.0    1467.654   -2452.187    2460.927   -1183.759
  4    1500.0    1600.0     292.635    -216.322     -43.614      56.681
  5    1600.0    1650.0      89.380     -66.754      31.607     -10.497
  6    1650.0    1720.0      43.736     -49.043       0.227      15.811
  7    1720.0    1800.0      10.730      -1.321      62.250     -52.946
  8    1800.0    1810.0      18.714      -4.457      -1.509       2.507
  9    1810.0    1820.0      15.255       0.046       6.012      -4.634
 10    1820.0    1830.0      16.679      -1.831      -7.889       3.799
 11    1830.0    1840.0      10.758      -6.211       3.509      -0.388
 12    1840.0    1850.0       7.668      -0.357       2.345      -0.338
 13    1850.0    1855.0       9.317       1.659       0.332      -0.932
 14    1855.0    1860.0      10.376      -0.472      -2.463       1.596
 15    1860.0    1865.0       9.038      -0.610       2.325      -2.497
 16    1865.0    1870.0       8.256      -3.450      -5.166       2.729
 17    1870.0    1875.0       2.369      -5.596       3.020      -0.919
 18    1875.0    1880.0      -1.126      -2.312       0.264      -0.037
 19    1880.0    1885.0      -3.211      -1.894       0.154       0.562
 20    1885.0    1890.0      -4.388       0.101       1.841      -1.438
 21    1890.0    1895.0      -3.884      -0.531      -2.473       1.870
 22    1895.0    1900.0      -5.017       0.134       3.138      -0.232
 23    1900.0    1905.0      -1.977       5.715       2.443      -1.257
 24    1905.0    1910.0       4.923       6.828      -1.329       0.720
 25    1910.0    1915.0      11.142       6.330       0.831      -0.825
 26    1915.0    1920.0      17.479       5.518      -1.643       0.262
 27    1920.0    1925.0      21.617       3.020      -0.856       0.008
 28    1925.0    1930.0      23.789       1.333      -0.831       0.127
 29    1930.0    1935.0      24.418       0.052      -0.449       0.142
 30    1935.0    1940.0      24.164      -0.419      -0.022       0.702
 31    1940.0    1945.0      24.426       1.645       2.086      -1.106
 32    1945.0    1950.0      27.050       2.499      -1.232       0.614
 33    1950.0    1953.0      28.932       1.127       0.220      -0.277
 34    1953.0    1956.0      30.002       0.737      -0.610       0.631
 35    1956.0    1959.0      30.760       1.409       1.282      -0.799
 36    1959.0    1962.0      32.652       1.577      -1.115       0.507
 37    1962.0    1965.0      33.621       0.868       0.406       0.199
 38    1965.0    1968.0      35.093       2.275       1.002      -0.414
 39    1968.0    1971.0      37.956       3.035      -0.242       0.202
 40    1971.0    1974.0      40.951       3.157       0.364      -0.229
 41    1974.0    1977.0      44.244       3.198      -0.323       0.172
 42    1977.0    1980.0      47.291       3.069       0.193      -0.192
 43    1980.0    1983.0      50.361       2.878      -0.384       0.081
 44    1983.0    1986.0      52.936       2.354      -0.140      -0.166
 45    1986.0    1989.0      54.984       1.577      -0.637       0.448
 46    1989.0    1992.0      56.373       1.649       0.709      -0.277
 47    1992.0    1995.0      58.453       2.235      -0.122       0.111
 48    1995.0    1998.0      60.677       2.324       0.212      -0.315
 49    1998.0    2001.0      62.899       1.804      -0.732       0.112
 50    2001.0    2004.0      64.082       0.675      -0.396       0.193
 51    2004.0    2007.0      64.555       0.463       0.184      -0.008
 52    2007.0    2010.0      65.194       0.809       0.161      -0.101
 53    2010.0    2013.0      66.063       0.828      -0.142       0.168
 54    2013.0    2016.0      66.917       1.046       0.360      -0.282
- - - - - - - - - - - - - - - - - - - - - - - - - - - - - - - - - - - - -
Notes:
     For the year and fraction Y extract the coefficients a_0, a_1, a_2,
     a_3 from row i, where K_i <= Y <= K_{i+1} and form
     t = (Y - K_i)/(K_i+1-K_i), where 0 <= t < 1, and thus calculate
     DT = a_0 + a_1 t + a_2 t^2 + a_3 t^3 seconds.
- - - - - - - - - - - - - - - - - - - - - - - - - - - - - - - - - - - - -
These coefficients represent the spline approximation discussed in the
paper "Measurement of the Earth's Rotation: 720 BC to AD 2015",
Stephenson, F.R., Morrison, L.V., and Hohenkerk, C.Y., published by
Royal Society Proceedings A and available from their website at
http://rspa.royalsocietypublishing.org/lookup/doi/10.1098/rspa.2016.0404
-+- - - - - - - - - - - - - - - - - - - - - - - - - - - - - - - - - - - -
